# Supplementary material for: Drivers of vaccination preferences to protect a low-value livestock resource: Willingness to pay for Newcastle disease vaccines by smallholder households
Source: Vaccine. 2019 Jan 3;37(1):11–8. doi: 10.1016/j.vaccine.2018.11.058 (PMC6290109; doi:10.1016/j.vaccine.2018.11.058)
Supplement: Supplementary data 5 [file mmc5.zip]

Archive with 1 entries (1 files):
- S5_a_Vaccine_WTP_supplementalmaterials_statadata.dta
