# Supplementary material for: Drivers of vaccination preferences to protect a low-value livestock resource: Willingness to pay for Newcastle disease vaccines by smallholder households
Source: Vaccine. 2019 Jan 3;37(1):11–8. doi: 10.1016/j.vaccine.2018.11.058 (PMC6290109; doi:10.1016/j.vaccine.2018.11.058)
Supplement: Supplementary data 6 [file mmc6.xls]

## Sheet: Sheet1
Variable Name	Variable Label	Answer Label	Answer Code	Variable Type
bid1	Value of bid 1 in tsh	Open ended		Numeric
response1	Response to WTP question for bid1			Numeric
		No	0
		Yes	1
bid2	Value of bid 2 in tsh	Open ended		Numeric
response2	Response to WTP question for bid 2			Numeric
		No	0
		Yes	1
efficacy	Efficacy of vaccine			Numeric
		70%	1
		90%	2
delivery	Delivery system of vaccine			Numeric
		Community vaccinators administer vaccine	1
		Purchase vaccine at agro vet shop	2
CrpSls	Crop sale income	Open ended		long
ChcknsSls	Chicken sale income	Open ended		long
OLvstckSls	Other livestock sale income	Open ended		long
EggSls	Egg sale income	Open ended		long
DcsnSex	Sex of decision maker			Numeric
		Male	1
		Female	2
		Valid skip
		Don't know
		Invalid skip
DcsnAge	Age of decision maker	Open ended		Numeric
TrdtnlMdcn	Use traditional medicine to prevent ND			Numeric
		No	0
		Yes	1
Score	Percent knowledge score over K1 to K5	Open ended		Numeric
aware	Aware of ND vaccine			Numeric
		No	0
		Yes	1
everass	Ever vaccinated for ND (w assumption)			Numeric
		No	0
		Yes	1
hadncd	Have ever had ND outbreak in flock			Numeric
		No	0
		Yes	1
		Don't know	2
dcsnsex	Sex of decision maker			Numeric
		Male	0
		Female	1
belief	Believe someone vaccinating will have larger flock			Numeric
		No	0
		Yes	1
knownbi	Knows someone who vaccinates?			Numeric
		No	0
		Yes	1
dcsned	Education level of decision maker			Numeric
		No formal education	1
		Primary school	2
		Secondary school (Form IV)	3
		Form VI and above	4
TLU	Tropical Livestock Units totalled for all livestock	Open ended		Numeric
offfarm	Sum of income from off farm activities last month (tsh)	Open ended		Numeric
onfarm	Sum of income from on farm activities last month (tsh)	Open ended		Numeric
offfarmb	Sum of income from off farm activities last month, binned			Numeric
		No off farm income last month	0
		Low off farm income (1-49,999 tsh)	1
		Medium off farm income (50,000 - 199,999 tsh)	2
		High off farm income (200,000 tsh and up)	3
onfarmb	Sum of income from on farm activities last month, binned			Numeric
		No on farm income last month	0
		Low on farm income (1-49,999 tsh)	1
		Medium on farm income (50,000 - 199,999 tsh)	2
		High on farm income (200,000 tsh and up)	3
everassXScore	Interaction of ever vaccinated and knowledge score	Open ended		Numeric
dosecostpaid	Average cost of ND vaccine per dose paid last time for paying households only	Open ended		Numeric
smallflock3	Households owning 3 chickens or fewer			Numeric
		No	0
		Yes	1
