# Supplementary material for: Drivers of vaccination preferences to protect a low-value livestock resource: Willingness to pay for Newcastle disease vaccines by smallholder households
Source: Vaccine. 2019 Jan 3;37(1):11–8. doi: 10.1016/j.vaccine.2018.11.058 (PMC6290109; doi:10.1016/j.vaccine.2018.11.058)
Supplement: Supplementary data 7 [file mmc7.xls]

## Sheet: Sheet1
hadncd	aware	everass	Score	dcsnsex	dcsned	TLU	onfarm	onfarmb	offfarm	offfarmb	CrpSls	OLvstckSls	ChcknsSls	EggSls	bid1	response1	bid2	response2	everassXScore	smallflock3	delivery	efficacy	dosecostpaid	DcsnAge	DcsnSex	dcsned	knownbi	TrdtnlMdcn	belief
Yes	Yes	Yes	80	Male	Secondary school (Form IV)	5.63	0	No on farm income last month	0	No off farm income last month	0	0	0	0	2000	Yes	2500	Yes	80	1	Purchase vaccine at agro vet shop	90%		50	Male	Secondary school (Form IV)	Yes	No	Yes
Yes	Yes	Yes	60	Female	Primary school	3.85	100000	Medium on farm income (50,000 - 199,999 tsh)	0	No off farm income last month	0	0	0	0	2000	Yes	2500	Yes	60	0	Purchase vaccine at agro vet shop	90%	33.3333	43	Female	Primary school	Yes	No	Yes
Yes	Yes	Yes	100	Female	Primary school	2.01	0	No on farm income last month	12000	Low off farm income (1-49,999 tsh)	0	0	0	0	2000	No	1500	Yes	100	1	Purchase vaccine at agro vet shop	90%	55.5556	45	Female	Primary school	Yes	No	Yes
Yes	Yes	Yes	60	Female	Primary school	0.01	0	No on farm income last month	0	No off farm income last month	0	0	0	0	2000	Yes	3000	Yes	60	1	Community vaccinators administer vaccine	90%	333.333	35	Female	Primary school	Yes	No	Yes
Yes	Yes	No	0	Female	Primary school	12.45	0	No on farm income last month	150000	Medium off farm income (50,000 - 199,999 tsh)	0	0	0	0	2000	Yes	3000	Yes	0	0	Community vaccinators administer vaccine	90%		57	Female	Primary school	Yes	No	Yes
Yes	Yes	Yes	40	Female	Primary school	0.13	20000	Low on farm income (1-49,999 tsh)	40000	Low off farm income (1-49,999 tsh)	20000	0	0	0	2000	Yes	2500	Yes	40	0	Purchase vaccine at agro vet shop	90%	14.2857	41	Female	Primary school	Yes	No	Yes
Yes	Yes	No	20	Male	Secondary school (Form IV)	0.07	0	No on farm income last month	0	No off farm income last month	0	0	0	0	2000	Yes	2500	Yes	0	0	Purchase vaccine at agro vet shop	90%		25	Male	Secondary school (Form IV)	No	No	No
No	Yes	No	0	Female	Primary school	0.15	0	No on farm income last month	0	No off farm income last month	0	0	0	0	2000	Yes	2500	Yes	0	0	Purchase vaccine at agro vet shop	90%		49	Female	Primary school	No	No	Yes
Yes	Yes	No	80	Male	Primary school	0.23	0	No on farm income last month	90000	Medium off farm income (50,000 - 199,999 tsh)	0	0	0	0	2000	No	1500	No	0	0	Purchase vaccine at agro vet shop	90%		30	Male	Primary school	No	No	Yes
Yes	Yes	Yes	20	Male	Primary school	0.85	0	No on farm income last month	300000	High off farm income (200,000 tsh and up)	0	0	0	0	2000	Yes	2500	Yes	20	0	Purchase vaccine at agro vet shop	90%		34	Male	Primary school	Yes	No	Yes
Yes	Yes	Yes	100	Female	Primary school	0.22	0	No on farm income last month	0	No off farm income last month	0	0	0	0	2000	Yes	2500	Yes	100	0	Purchase vaccine at agro vet shop	90%	3000	31	Female	Primary school	Yes	No	Yes
Yes	Yes	Yes	80	Female	Primary school	0.31	42000	Low on farm income (1-49,999 tsh)	42000	Low off farm income (1-49,999 tsh)	42000	0	0	0	2000	Yes	2500	Yes	80	0	Purchase vaccine at agro vet shop	90%	166.667	57	Female	Primary school	Yes	No	Yes
Yes	Yes	Yes	80	Male	Primary school	0.4	0	No on farm income last month	0	No off farm income last month	0	0	0	0	2000	Yes	2500	Yes	80	0	Purchase vaccine at agro vet shop	90%	217.391	49	Male	Primary school	Yes	No	No
No	Yes	Yes	100	Male	Secondary school (Form IV)	1.89	343000	High on farm income (200,000 tsh and up)	0	No off farm income last month	0	320000	23000	0	2000	Yes	2500	Yes	100	0	Purchase vaccine at agro vet shop	90%	350	26	Male	Secondary school (Form IV)	Yes	No	Yes
Yes	Yes	Yes	40	Male	Primary school	0.04	0	No on farm income last month	0	No off farm income last month	0	0	0	0	2000	Yes	3000	Yes	40	0	Community vaccinators administer vaccine	90%	200	47	Male	Primary school	Yes	No	Yes
Yes	Yes	No	0	Male	Primary school	0.03	0	No on farm income last month	0	No off farm income last month	0	0	0	0	2000	Yes	3000	Yes	0	0	Community vaccinators administer vaccine	90%		52	Male	Primary school	No	No	Yes
Yes	Yes	Yes	80	Male	Secondary school (Form IV)	0	0	No on farm income last month	380000	High off farm income (200,000 tsh and up)	0	0	0	0	2000	Yes	2500	Yes	80	1	Purchase vaccine at agro vet shop	90%	625	38	Male	Secondary school (Form IV)	No	Yes	Yes
Yes	Yes	No	0	.c	.c	1.68	0	No on farm income last month	350000	High off farm income (200,000 tsh and up)	0	0	0	0	2000	Yes	2500	Yes	0	0	Purchase vaccine at agro vet shop	90%			Invalid skip	.c	No	Yes	No
Yes	No	No	0	Female	No formal education	0.18	0	No on farm income last month	0	No off farm income last month	0	0	0	0	2000	Yes	2500	Yes	0	0	Purchase vaccine at agro vet shop	70%		70	Female	No formal education	No	No	Yes
No	No	No	40	Female	Primary school	0.11	0	No on farm income last month	0	No off farm income last month	0	0	0	0	2000	No	1500	Yes	0	1	Purchase vaccine at agro vet shop	90%		70	Female	Primary school	Yes	No	Yes
Yes	Yes	No	0	Female	No formal education	0.16	0	No on farm income last month	0	No off farm income last month	0	0	0	0	2000	No	1500	Yes	0	0	Purchase vaccine at agro vet shop	90%		65	Female	No formal education	No	No	Yes
Yes	Yes	Yes	60	Female	No formal education	0.07	0	No on farm income last month	10000	Low off farm income (1-49,999 tsh)	0	0	0	0	2000	Yes	2500	Yes	60	0	Purchase vaccine at agro vet shop	90%		60	Female	No formal education	Yes	No	Yes
Yes	Yes	Yes	80	Female	Secondary school (Form IV)	0.1	0	No on farm income last month	30000	Low off farm income (1-49,999 tsh)	0	0	0	0	2000	Yes	2500	Yes	80	0	Purchase vaccine at agro vet shop	70%	250	22	Female	Secondary school (Form IV)	Yes	No	Yes
Yes	Yes	Yes	100	Female	Primary school	0.24	400000	High on farm income (200,000 tsh and up)	0	No off farm income last month	400000	0	0	0	2000	Yes	2500	Yes	100	0	Purchase vaccine at agro vet shop	70%	15.1515	55	Female	Primary school	Yes	No	Yes
No	Yes	No	0	Female	Secondary school (Form IV)	2.1	0	No on farm income last month	300000	High off farm income (200,000 tsh and up)	0	0	0	0	2000	Yes	3000	Yes	0	0	Community vaccinators administer vaccine	90%		35	Female	Secondary school (Form IV)	Yes	Yes	No
Yes	Yes	No	40	Male	Primary school	0.05	0	No on farm income last month	20000	Low off farm income (1-49,999 tsh)	0	0	0	0	2000	Yes	3000	Yes	0	0	Community vaccinators administer vaccine	90%		37	Male	Primary school	No	No	Yes
Yes	Yes	Yes	60	Female	Primary school	0.11	0	No on farm income last month	0	No off farm income last month	0	0	0	0	2000	Yes	2500	Yes	60	0	Purchase vaccine at agro vet shop	70%	350	68	Female	Primary school	Yes	No	No
Yes	Yes	Yes	0	Female	Primary school	0.13	300000	High on farm income (200,000 tsh and up)	300000	High off farm income (200,000 tsh and up)	0	300000	0	0	2000	Yes	3000	Yes	0	0	Community vaccinators administer vaccine	90%		41	Female	Primary school	No	No	No
Yes	Yes	No	100	Female	Primary school	0.34	120000	Medium on farm income (50,000 - 199,999 tsh)	60000	Medium off farm income (50,000 - 199,999 tsh)	0	120000	0	0	2000	Yes	2500	Yes	0	0	Purchase vaccine at agro vet shop	70%		47	Female	Primary school	Yes	No	Yes
Yes	Yes	No	20	Female	Primary school	0.03	0	No on farm income last month	0	No off farm income last month	0	0	0	0	2000	Yes	3000	No	0	0	Community vaccinators administer vaccine	90%		65	Female	Primary school	No	No	Yes
Yes	Yes	No	60	Female	Primary school	1.43	0	No on farm income last month	0	No off farm income last month	0	0	0	0	2000	Yes	2500	Yes	0	0	Purchase vaccine at agro vet shop	70%		48	Female	Primary school	Yes	No	Yes
Yes	Yes	Yes	80	Male	Primary school	0.24	420000	High on farm income (200,000 tsh and up)	0	No off farm income last month	420000	0	0	0	2000	Yes	2500	Yes	80	0	Purchase vaccine at agro vet shop	70%	185.185	72	Male	Primary school	Yes	No	Yes
Yes	Yes	Yes	60	Male	No formal education	0.35	0	No on farm income last month	0	No off farm income last month	0	0	0	0	2000	Yes	3000	Yes	60	0	Community vaccinators administer vaccine	90%	100	48	Male	No formal education	Yes	No	Yes
Yes	Yes	Yes	20	Female	Primary school	0.05	0	No on farm income last month	60000	Medium off farm income (50,000 - 199,999 tsh)	0	0	0	0	2000	No	1000	No	20	0	Community vaccinators administer vaccine	90%	250	67	Female	Primary school	No	No	Yes
Yes	Yes	No	80	Female	Primary school	0.1	0	No on farm income last month	50000	Medium off farm income (50,000 - 199,999 tsh)	0	0	0	0	2000	Yes	3000	Yes	0	0	Community vaccinators administer vaccine	90%		50	Female	Primary school	Yes	No	Yes
Yes	Yes	Yes	100	Female	Primary school	0.68	0	No on farm income last month	100000	Medium off farm income (50,000 - 199,999 tsh)	0	0	0	0	2000	Yes	3000	Yes	100	0	Community vaccinators administer vaccine	90%	116.667	50	Female	Primary school	Yes	No	Yes
Yes	Yes	No	80	Female	Primary school	0.07	0	No on farm income last month	0	No off farm income last month	0	0	0	0	2000	Yes	2500	Yes	0	0	Purchase vaccine at agro vet shop	70%		58	Female	Primary school	Yes	No	Yes
Yes	Yes	No	20	Female	Primary school	0.08	0	No on farm income last month	0	No off farm income last month	0	0	0	0	2000	Yes	2500	Yes	0	1	Purchase vaccine at agro vet shop	70%		58	Female	Primary school	Yes	No	Yes
Yes	No	No	0	Female	No formal education	0.18	0	No on farm income last month	0	No off farm income last month	0	0	0	0	2000	Yes	2500	Yes	0	0	Purchase vaccine at agro vet shop	70%		70	Female	No formal education	No	No	Yes
Yes	Yes	Yes	20	Female	Primary school	0.15	0	No on farm income last month	12000	Low off farm income (1-49,999 tsh)	0	0	0	0	2000	Yes	3000	Yes	20	0	Community vaccinators administer vaccine	90%	240	60	Female	Primary school	No	Yes	Yes
No	No	No	0	Female	No formal education	1.34	0	No on farm income last month	4000	Low off farm income (1-49,999 tsh)	0	0	0	0	2000	Yes	2500	Yes	0	0	Purchase vaccine at agro vet shop	70%		75	Female	No formal education	No	No	No
Yes	Yes	No	40	Male	Primary school	0	0	No on farm income last month	20000	Low off farm income (1-49,999 tsh)	0	0	0	0	2000	Yes	2500	Yes	0	1	Purchase vaccine at agro vet shop	70%		34	Male	Primary school	No	Yes	Yes
Yes	No	No	0	Female	No formal education	0.01	0	No on farm income last month	15000	Low off farm income (1-49,999 tsh)	0	0	0	0	2000	Yes	2500	Yes	0	1	Purchase vaccine at agro vet shop	70%		70	Female	No formal education	No	No	Yes
Yes	Yes	No	0	Female	No formal education	1.1	0	No on farm income last month	30000	Low off farm income (1-49,999 tsh)	0	0	0	0	2000	Yes	3000	Yes	0	0	Community vaccinators administer vaccine	90%		56	Female	No formal education	Yes	No	Yes
Yes	Yes	No	80	Female	Primary school	0.22	250000	High on farm income (200,000 tsh and up)	0	No off farm income last month	250000	0	0	0	2000	Yes	2500	Yes	0	0	Purchase vaccine at agro vet shop	70%		55	Female	Primary school	Yes	No	Yes
Yes	Yes	Yes	80	Female	Primary school	0.03	0	No on farm income last month	30000	Low off farm income (1-49,999 tsh)	0	0	0	0	2000	Yes	2500	Yes	80	0	Purchase vaccine at agro vet shop	70%	250	49	Female	Primary school	Yes	Yes	Yes
Yes	Yes	Yes	40	Male	Primary school	0.07	0	No on farm income last month	200000	High off farm income (200,000 tsh and up)	0	0	0	0	2000	Yes	2500	Yes	40	0	Purchase vaccine at agro vet shop	70%	454.545	72	Male	Primary school	Yes	Yes	Yes
Yes	Yes	Yes	40	Female	No formal education	0.11	0	No on farm income last month	0	No off farm income last month	0	0	0	0	2000	Yes	2500	Yes	40	0	Purchase vaccine at agro vet shop	70%	153.846	69	Female	No formal education	No	No	Yes
Yes	No	No	0	Female	No formal education	0.11	0	No on farm income last month	2000	Low off farm income (1-49,999 tsh)	0	0	0	0	2000	Yes	2500	Yes	0	0	Purchase vaccine at agro vet shop	70%		72	Female	No formal education	No	No	No
No	No	No	0	Female	No formal education	0.08	0	No on farm income last month	20000	Low off farm income (1-49,999 tsh)	0	0	0	0	2000	No	1500	Yes	0	0	Purchase vaccine at agro vet shop	70%		80	Female	No formal education	No	Yes	Yes
Yes	Yes	No	0	Male	Primary school	0.26	0	No on farm income last month	42000	Low off farm income (1-49,999 tsh)	0	0	0	0	2000	Yes	2500	Yes	0	0	Purchase vaccine at agro vet shop	70%		70	Male	Primary school	Yes	No	Yes
Yes	Yes	No	0	Female	No formal education	4.5	0	No on farm income last month	0	No off farm income last month	0	0	0	0	2000	Yes	2500	Yes	0	0	Purchase vaccine at agro vet shop	70%		82	Female	No formal education	No	No	Yes
Yes	Yes	No	40	Female	Primary school	0.88	0	No on farm income last month	0	No off farm income last month	0	0	0	0	2000	Yes	2500	Yes	0	0	Purchase vaccine at agro vet shop	70%		33	Female	Primary school	No	Yes	Yes
No	Yes	Yes	80	Female	Primary school	0.56	115000	Medium on farm income (50,000 - 199,999 tsh)	10000	Low off farm income (1-49,999 tsh)	0	100000	15000	0	2000	Yes	2500	Yes	80	0	Purchase vaccine at agro vet shop	70%	111.111	43	Female	Primary school	No	No	Yes
Yes	Yes	No	40	Female	Primary school	0	0	No on farm income last month	0	No off farm income last month	0	0	0	0	2000	Yes	3000	Yes	0	1	Community vaccinators administer vaccine	70%		52	Female	Primary school	Yes	No	Yes
Yes	Yes	Yes	60	Male	No formal education	0.12	0	No on farm income last month	100000	Medium off farm income (50,000 - 199,999 tsh)	0	0	0	0	2000	Yes	3000	Yes	60	0	Community vaccinators administer vaccine	90%	428.571	45	Male	No formal education	Yes	No	Yes
Yes	Yes	Yes	80	Female	Primary school	0.05	0	No on farm income last month	0	No off farm income last month	0	0	0	0	2000	Yes	3000	Yes	80	0	Community vaccinators administer vaccine	70%	250	56	Female	Primary school	Yes	No	Yes
Yes	Yes	Yes	80	Female	Primary school	0	600000	High on farm income (200,000 tsh and up)	0	No off farm income last month	600000	0	0	0	2000	Yes	3000	Yes	80	1	Community vaccinators administer vaccine	90%	416.667	55	Female	Primary school	Yes	Yes	Yes
Yes	No	No	0	Female	No formal education	0.1	0	No on farm income last month	0	No off farm income last month	0	0	0	0	2000	Yes	3000	Yes	0	0	Community vaccinators administer vaccine	70%		57	Female	No formal education	No	No	No
No	Yes	No	40	Female	Primary school	0.04	20000	Low on farm income (1-49,999 tsh)	0	No off farm income last month	0	0	0	0	2000	Yes	2500	Yes	0	0	Purchase vaccine at agro vet shop	70%		49	Female	Primary school	No	No	No
No	No	No	40	Female	No formal education	0	0	No on farm income last month	0	No off farm income last month	0	0	0	0	2000	Yes	3000	Yes	0	1	Community vaccinators administer vaccine	70%		68	Female	No formal education	No	No	No
Yes	Yes	Yes	20	Female	Primary school	0.01	0	No on farm income last month	0	No off farm income last month	0	0	0	0	2000	Yes	2500	Yes	20	1	Purchase vaccine at agro vet shop	70%		70	Female	Primary school	Yes	No	Yes
No	Yes	No	60	Male	Primary school	0.09	0	No on farm income last month	0	No off farm income last month	0	0	0	0	2000	Yes	3000	Yes	0	0	Community vaccinators administer vaccine	70%		77	Male	Primary school	No	No	Yes
Yes	Yes	Yes	60	Female	Form VI and above	0	0	No on farm income last month	150000	Medium off farm income (50,000 - 199,999 tsh)	0	0	0	0	2000	Yes	3000	Yes	60	1	Community vaccinators administer vaccine	90%	100	44	Female	Form VI and above	Yes	No	Yes
Yes	Yes	Yes	20	Female	Primary school	1.46	0	No on farm income last month	50000	Medium off farm income (50,000 - 199,999 tsh)	0	0	0	0	2000	Yes	3000	Yes	20	0	Community vaccinators administer vaccine	90%	100	43	Female	Primary school	No	No	Yes
Yes	Yes	Yes	100	Male	Primary school	0.4	0	No on farm income last month	70000	Medium off farm income (50,000 - 199,999 tsh)	0	0	0	0	2000	Yes	3000	Yes	100	0	Community vaccinators administer vaccine	70%	175	45	Male	Primary school	Yes	No	Yes
Yes	No	No	0	Female	Primary school	0.06	0	No on farm income last month	0	No off farm income last month	0	0	0	0	2000	No	1000	Yes	0	0	Community vaccinators administer vaccine	70%		62	Female	Primary school	No	No	Yes
Yes	Yes	No	60	Female	Primary school	0.84	0	No on farm income last month	0	No off farm income last month	0	0	0	0	2000	Yes	2500	Yes	0	0	Purchase vaccine at agro vet shop	70%		50	Female	Primary school	Yes	No	No
Yes	Yes	Yes	60	Female	Primary school	0.04	0	No on farm income last month	1500	Low off farm income (1-49,999 tsh)	0	0	0	0	2000	No	1000	Yes	60	0	Community vaccinators administer vaccine	90%	125	67	Female	Primary school	Yes	No	Yes
Yes	Yes	Yes	60	Female	Primary school	0.04	0	No on farm income last month	0	No off farm income last month	0	0	0	0	2000	No	1000	No	60	0	Community vaccinators administer vaccine	90%	333.333	57	Female	Primary school	Yes	No	Yes
Yes	Yes	Yes	40	Male	Secondary school (Form IV)	0.25	0	No on farm income last month	50000	Medium off farm income (50,000 - 199,999 tsh)	0	0	0	0	2000	Yes	2500	Yes	40	0	Purchase vaccine at agro vet shop	70%	166.667	76	Male	Secondary school (Form IV)	Yes	No	Yes
Yes	Yes	Yes	40	Male	No formal education	17.36	2500000	High on farm income (200,000 tsh and up)	0	No off farm income last month	2500000	0	0	0	2000	Yes	3000	Yes	40	0	Community vaccinators administer vaccine	70%	466.667	65	Male	No formal education	Yes	No	Yes
Yes	Yes	Yes	40	Male	No formal education	0.12	0	No on farm income last month	20000	Low off farm income (1-49,999 tsh)	0	0	0	0	2000	Yes	3000	Yes	40	0	Community vaccinators administer vaccine	70%	312.5	42	Male	No formal education	No	No	Yes
Yes	Yes	No	20	Female	Primary school	0	0	No on farm income last month	100000	Medium off farm income (50,000 - 199,999 tsh)	0	0	0	0	2000	Yes	3000	Yes	0	1	Community vaccinators administer vaccine	70%		43	Female	Primary school	Yes	Yes	Yes
No	No	No	0	Male	Secondary school (Form IV)	0.04	0	No on farm income last month	100000	Medium off farm income (50,000 - 199,999 tsh)	0	0	0	0	2000	No	1000	No	0	0	Community vaccinators administer vaccine	70%		41	Male	Secondary school (Form IV)	No	No	Yes
Yes	Yes	No	0	Female	Primary school	0.01	0	No on farm income last month	0	No off farm income last month	0	0	0	0	2000	Yes	3000	No	0	1	Community vaccinators administer vaccine	70%		62	Female	Primary school	No	No	Yes
Yes	No	No	0	Female	No formal education	0.01	0	No on farm income last month	28000	Low off farm income (1-49,999 tsh)	0	0	0	0	2000	Yes	3000	Yes	0	1	Community vaccinators administer vaccine	90%		82	Female	No formal education	No	No	No
Yes	Yes	Yes	40	Female	Secondary school (Form IV)	2.37	0	No on farm income last month	10000	Low off farm income (1-49,999 tsh)	0	0	0	0	2000	Yes	3000	Yes	40	0	Community vaccinators administer vaccine	70%	714.286	35	Female	Secondary school (Form IV)	Yes	No	Yes
Yes	Yes	Yes	0	Female	No formal education	0	0	No on farm income last month	0	No off farm income last month	0	0	0	0	2000	Yes	3000	Yes	0	1	Community vaccinators administer vaccine	70%	500	58	Female	No formal education	No	Yes	Yes
Yes	Yes	Yes	100	Female	Primary school	0.03	0	No on farm income last month	20000	Low off farm income (1-49,999 tsh)	0	0	0	0	2000	Yes	2500	Yes	100	0	Purchase vaccine at agro vet shop	70%	117.647	45	Female	Primary school	No	No	Yes
Yes	No	No	0	Female	Primary school	0.09	0	No on farm income last month	200000	High off farm income (200,000 tsh and up)	0	0	0	0	2000	Yes	3000	Yes	0	0	Community vaccinators administer vaccine	70%		48	Female	Primary school	No	Yes	No
Yes	Yes	Yes	100	Male	Form VI and above	0.22	0	No on farm income last month	700000	High off farm income (200,000 tsh and up)	0	0	0	0	2000	Yes	3000	Yes	100	0	Community vaccinators administer vaccine	90%	272.727	50	Male	Form VI and above	Yes	No	Yes
Yes	Yes	Yes	0	Male	No formal education	2.9	200000	High on farm income (200,000 tsh and up)	0	No off farm income last month	0	200000	0	0	2000	Yes	3000	Yes	0	0	Community vaccinators administer vaccine	70%	1200	75	Male	No formal education	No	No	Yes
Yes	Yes	No	20	Male	No formal education	1.51	0	No on farm income last month	100000	Medium off farm income (50,000 - 199,999 tsh)	0	0	0	0	2000	Yes	3000	Yes	0	0	Community vaccinators administer vaccine	70%		34	Male	No formal education	Yes	Yes	Yes
No	Yes	Yes	100	Male	Secondary school (Form IV)	0.2	0	No on farm income last month	50000	Medium off farm income (50,000 - 199,999 tsh)	0	0	0	0	2000	Yes	3000	Yes	100	0	Community vaccinators administer vaccine	70%	159.091	41	Male	Secondary school (Form IV)	Yes	No	Yes
Yes	No	No	20	Female	No formal education	0.09	0	No on farm income last month	7000	Low off farm income (1-49,999 tsh)	0	0	0	0	2000	Yes	3000	Yes	0	0	Community vaccinators administer vaccine	90%		74	Female	No formal education	No	No	Yes
Yes	No	No	0	Female	Primary school	3.81	0	No on farm income last month	0	No off farm income last month	0	0	0	0	2000	Yes	3000	Yes	0	0	Community vaccinators administer vaccine	70%		51	Female	Primary school	No	No	No
Yes	Yes	Yes	20	Female	Primary school	0.69	0	No on farm income last month	0	No off farm income last month	0	0	0	0	2000	Yes	2500	Yes	20	0	Purchase vaccine at agro vet shop	70%		49	Female	Primary school	No	No	Yes
Yes	Yes	Yes	20	Female	Primary school	0.17	0	No on farm income last month	300000	High off farm income (200,000 tsh and up)	0	0	0	0	2000	Yes	3000	Yes	20	0	Community vaccinators administer vaccine	70%		54	Female	Primary school	Yes	No	Yes
Yes	Yes	Yes	0	Female	Primary school	1.55	0	No on farm income last month	10000	Low off farm income (1-49,999 tsh)	0	0	0	0	2000	Yes	3000	Yes	0	0	Community vaccinators administer vaccine	90%		82	Female	Primary school	Yes	No	Yes
Yes	Yes	Yes	40	Male	Primary school	0.16	0	No on farm income last month	30000	Low off farm income (1-49,999 tsh)	0	0	0	0	2000	Yes	3000	Yes	40	0	Community vaccinators administer vaccine	90%	315.789	46	Male	Primary school	No	No	Yes
Yes	Yes	Yes	40	Male	Primary school	0.84	0	No on farm income last month	200000	High off farm income (200,000 tsh and up)	0	0	0	0	2000	Yes	3000	Yes	40	0	Community vaccinators administer vaccine	90%	333.333	57	Male	Primary school	Yes	No	Yes
Yes	Yes	Yes	60	Male	Primary school	0.15	0	No on farm income last month	0	No off farm income last month	0	0	0	0	2000	Yes	2500	Yes	60	0	Purchase vaccine at agro vet shop	70%	66.6667	72	Male	Primary school	Yes	No	Yes
Yes	Yes	Yes	100	Male	Primary school	0.1	90000	Medium on farm income (50,000 - 199,999 tsh)	0	No off farm income last month	90000	0	0	0	2000	Yes	3000	Yes	100	0	Community vaccinators administer vaccine	70%	43.4783	49	Male	Primary school	Yes	No	Yes
Yes	Yes	Yes	80	Female	Primary school	3.52	0	No on farm income last month	100000	Medium off farm income (50,000 - 199,999 tsh)	0	0	0	0	2000	Yes	3000	Yes	80	1	Purchase vaccine at agro vet shop	90%	5000	41	Female	Primary school	Yes	No	Yes
Yes	Yes	Yes	100	Female	Primary school	91.36	100000	Medium on farm income (50,000 - 199,999 tsh)	220000	High off farm income (200,000 tsh and up)	100000	0	0	0	2000	Yes	3000	Yes	100	0	Community vaccinators administer vaccine	70%	300	53	Female	Primary school	Yes	No	Yes
Yes	Yes	No	0	Male	Primary school	0.07	0	No on farm income last month	0	No off farm income last month	0	0	0	0	2000	Yes	3000	Yes	0	0	Purchase vaccine at agro vet shop	90%		52	Male	Primary school	No	No	No
No	Yes	Yes	100	Female	Primary school	0.09	8000	Low on farm income (1-49,999 tsh)	0	No off farm income last month	0	0	8000	0	2000	Yes	2500	Yes	100	0	Purchase vaccine at agro vet shop	90%	150	45	Female	Primary school	No	No	Yes
Yes	Yes	Yes	60	Female	Secondary school (Form IV)	1.02	240000	High on farm income (200,000 tsh and up)	1200000	High off farm income (200,000 tsh and up)	0	240000	0	0	2000	Yes	3000	Yes	60	1	Purchase vaccine at agro vet shop	90%	1000	30	Female	Secondary school (Form IV)	Yes	No	Yes
Yes	Yes	Yes	100	Female	Primary school	0.58	20000	Low on farm income (1-49,999 tsh)	0	No off farm income last month	20000	0	0	0	2000	Yes	2500	Yes	100	0	Purchase vaccine at agro vet shop	90%	57.1429	47	Female	Primary school	Yes	Yes	Yes
Yes	Yes	Yes	80	Female	Primary school	2.96	240000	High on farm income (200,000 tsh and up)	0	No off farm income last month	240000	0	0	0	2000	Yes	3000	Yes	80	0	Purchase vaccine at agro vet shop	90%	333.333	37	Female	Primary school	Yes	No	Yes
Yes	Yes	Yes	80	Male	Primary school	1.94	0	No on farm income last month	0	No off farm income last month	0	0	0	0	2000	Yes	2500	Yes	80	0	Purchase vaccine at agro vet shop	90%	400	52	Male	Primary school	No	No	No
Yes	No	No	0	Male	Primary school	0	0	No on farm income last month	0	No off farm income last month	0	0	0	0	2000	Yes	2500	Yes	0	1	Purchase vaccine at agro vet shop	90%		21	Male	Primary school	No	Yes	No
Yes	Yes	Yes	60	Female	No formal education	0.02	0	No on farm income last month	0	No off farm income last month	0	0	0	0	2000	Yes	3000	Yes	60	1	Community vaccinators administer vaccine	90%	300	73	Female	No formal education	Yes	Yes	Yes
Yes	Yes	Yes	40	Male	Primary school	0.13	0	No on farm income last month	0	No off farm income last month	0	0	0	0	2000	Yes	2500	Yes	40	0	Purchase vaccine at agro vet shop	90%	437.5	30	Male	Primary school	Yes	Yes	Yes
Yes	Yes	Yes	80	Female	No formal education	0.27	0	No on farm income last month	0	No off farm income last month	0	0	0	0	2000	Yes	3000	Yes	80	0	Community vaccinators administer vaccine	70%	555.556	33	Female	No formal education	Yes	No	Yes
Yes	Yes	Yes	60	Female	Primary school	0	0	No on farm income last month	0	No off farm income last month	0	0	0	0	2000	Yes	3000	Yes	60	1	Community vaccinators administer vaccine	90%	583.333	29	Female	Primary school	Yes	No	No
Yes	Yes	No	60	Male	Secondary school (Form IV)	4.91	0	No on farm income last month	0	No off farm income last month	0	0	0	0	2000	Yes	3000	Yes	0	1	Purchase vaccine at agro vet shop	90%		27	Male	Secondary school (Form IV)	Yes	No	No
No	Yes	No	40	Female	Primary school	0.02	0	No on farm income last month	0	No off farm income last month	0	0	0	0	2000	No	1500	Yes	0	1	Purchase vaccine at agro vet shop	90%		43	Female	Primary school	Yes	No	Yes
Yes	Yes	Yes	100	Male	No formal education	14.83	100000	Medium on farm income (50,000 - 199,999 tsh)	0	No off farm income last month	100000	0	0	0	2000	No	1500	Yes	100	0	Purchase vaccine at agro vet shop	90%	233.333	56	Male	No formal education	No	Yes	Yes
Yes	Yes	Yes	60	Female	No formal education	4.23	0	No on farm income last month	0	No off farm income last month	0	0	0	0	2000	Yes	3000	Yes	60	0	Community vaccinators administer vaccine	90%	384.615	67	Female	No formal education	No	No	No
Yes	Yes	No	40	Male	Primary school	0.13	48000	Low on farm income (1-49,999 tsh)	48000	Low off farm income (1-49,999 tsh)	48000	0	0	0	2000	Yes	3000	Yes	0	0	Community vaccinators administer vaccine	90%		27	Male	Primary school	Yes	Yes	Yes
Yes	Yes	No	0	Female	Primary school	3.91	0	No on farm income last month	0	No off farm income last month	0	0	0	0	2000	Yes	3000	Yes	0	0	Purchase vaccine at agro vet shop	90%		37	Female	Primary school	No	Yes	No
Yes	No	No	20	Male	Primary school	0.5	15000	Low on farm income (1-49,999 tsh)	50000	Medium off farm income (50,000 - 199,999 tsh)	0	0	15000	0	2000	Yes	3000	Yes	0	0	Community vaccinators administer vaccine	90%		38	Male	Primary school	No	Yes	No
No	Yes	Yes	80	Male	Primary school	2.09	0	No on farm income last month	25000	Low off farm income (1-49,999 tsh)	0	0	0	0	2000	No	1000	Yes	80	0	Community vaccinators administer vaccine	90%	300	28	Male	Primary school	No	Yes	Yes
Yes	Yes	No	20	Female	No formal education	0.26	13000	Low on farm income (1-49,999 tsh)	100000	Medium off farm income (50,000 - 199,999 tsh)	0	0	13000	0	2000	Yes	3000	Yes	0	0	Community vaccinators administer vaccine	90%		63	Female	No formal education	No	Yes	No
Yes	No	No	0	Female	No formal education	0.07	60000	Medium on farm income (50,000 - 199,999 tsh)	0	No off farm income last month	50000	0	10000	0	2000	Yes	3000	Yes	0	0	Community vaccinators administer vaccine	90%		72	Female	No formal education	No	Yes	No
Yes	No	No	0	Male	Primary school	0.09	0	No on farm income last month	140000	Medium off farm income (50,000 - 199,999 tsh)	0	0	0	0	2000	Yes	3000	Yes	0	0	Community vaccinators administer vaccine	90%		49	Male	Primary school	No	No	No
Yes	No	No	40	Female	No formal education	1.05	37000	Low on farm income (1-49,999 tsh)	15000	Low off farm income (1-49,999 tsh)	0	30000	7000	0	2000	Yes	3000	Yes	0	0	Purchase vaccine at agro vet shop	90%		29	Female	No formal education	No	Yes	No
Yes	No	No	0	Female	No formal education	33.03	0	No on farm income last month	0	No off farm income last month	0	0	0	0	2000	No	1000	Yes	0	0	Community vaccinators administer vaccine	90%		33	Female	No formal education	No	Yes	No
Yes	No	No	20	Female	No formal education	5.74	155000	Medium on farm income (50,000 - 199,999 tsh)	20000	Low off farm income (1-49,999 tsh)	0	155000	0	0	2000	Yes	3000	Yes	0	0	Purchase vaccine at agro vet shop	90%		35	Female	No formal education	No	Yes	No
Yes	No	No	20	Female	No formal education	13.54	280000	High on farm income (200,000 tsh and up)	80000	Medium off farm income (50,000 - 199,999 tsh)	60000	200000	20000	0	2000	Yes	3000	Yes	0	0	Purchase vaccine at agro vet shop	90%		20	Female	No formal education	No	Yes	Yes
Yes	No	No	0	Male	No formal education	11.63	0	No on farm income last month	0	No off farm income last month	0	0	0	0	2000	Yes	3000	Yes	0	0	Purchase vaccine at agro vet shop	90%		41	Male	No formal education	No	Yes	No
Yes	Yes	No	0	Female	No formal education	0.09	0	No on farm income last month	0	No off farm income last month	0	0	0	0	2000	Yes	3000	Yes	0	0	Community vaccinators administer vaccine	90%		28	Female	No formal education	No	Yes	No
Yes	No	No	0	Female	No formal education	0.09	70500	Medium on farm income (50,000 - 199,999 tsh)	24000	Low off farm income (1-49,999 tsh)	60000	0	10000	500	2000	Yes	3000	Yes	0	0	Purchase vaccine at agro vet shop	90%		32	Female	No formal education	No	Yes	No
Yes	No	No	40	Female	No formal education	0.01	0	No on farm income last month	0	No off farm income last month	0	0	0	0	2000	Yes	3000	Yes	0	1	Community vaccinators administer vaccine	90%		55	Female	No formal education	No	Yes	No
Yes	Yes	Yes	20	Female	No formal education	2.87	0	No on farm income last month	0	No off farm income last month	0	0	0	0	2000	No	1000	No	20	0	Purchase vaccine at agro vet shop	90%	74.0741	55	Female	No formal education	No	No	Yes
Yes	No	No	0	Female	Primary school	0.1	6000	Low on farm income (1-49,999 tsh)	0	No off farm income last month	6000	0	0	0	2000	Yes	3000	Yes	0	0	Purchase vaccine at agro vet shop	90%		32	Female	Primary school	No	No	Yes
Yes	Yes	Yes	40	Female	No formal education	0.05	0	No on farm income last month	0	No off farm income last month	0	0	0	0	2000	Yes	3000	Yes	40	0	Purchase vaccine at agro vet shop	90%	218.75	40	Female	No formal education	No	No	Yes
Yes	Yes	Yes	60	Female	No formal education	0.1	20000	Low on farm income (1-49,999 tsh)	0	No off farm income last month	0	0	18000	2000	2000	Yes	3000	Yes	60	0	Community vaccinators administer vaccine	90%		72	Female	No formal education	No	Yes	Yes
Yes	Yes	Yes	60	Male	Primary school	0.11	0	No on farm income last month	0	No off farm income last month	0	0	0	0	2000	Yes	3000	Yes	60	0	Community vaccinators administer vaccine	90%	250	33	Male	Primary school	No	No	Yes
Yes	Yes	No	0	Female	Primary school	6.9	150000	Medium on farm income (50,000 - 199,999 tsh)	0	No off farm income last month	0	150000	0	0	2000	Yes	3000	Yes	0	1	Community vaccinators administer vaccine	70%		49	Female	Primary school	No	No	No
Yes	Yes	Yes	80	Female	Primary school	12.02	0	No on farm income last month	0	No off farm income last month	0	0	0	0	2000	Yes	3000	No	80	0	Community vaccinators administer vaccine	90%	857.143	60	Female	Primary school	Yes	No	Yes
Yes	Yes	Yes	40	Male	Primary school	16.1	300000	High on farm income (200,000 tsh and up)	0	No off farm income last month	100000	200000	0	0	2000	Yes	3000	Yes	40	1	Community vaccinators administer vaccine	90%	200	53	Male	Primary school	Yes	Yes	Yes
Yes	No	No	40	Female	No formal education	0.04	17000	Low on farm income (1-49,999 tsh)	0	No off farm income last month	17000	0	0	0	2000	Yes	3000	Yes	0	0	Community vaccinators administer vaccine	90%		72	Female	No formal education	Yes	No	Yes
Yes	No	No	0	Female	Primary school	0.14	0	No on farm income last month	0	No off farm income last month	0	0	0	0	2000	Yes	3000	Yes	0	0	Community vaccinators administer vaccine	90%		50	Female	Primary school	No	No	No
Yes	Yes	Yes	80	Female	Primary school	2.8	68000	Medium on farm income (50,000 - 199,999 tsh)	2000	Low off farm income (1-49,999 tsh)	60000	0	8000	0	2000	Yes	2500	Yes	80	1	Purchase vaccine at agro vet shop	90%	1666.67	42	Female	Primary school	Yes	Yes	Yes
Yes	Yes	No	20	Female	Primary school	16.01	0	No on farm income last month	0	No off farm income last month	0	0	0	0	2000	Yes	3000	Yes	0	1	Purchase vaccine at agro vet shop	90%		37	Female	Primary school	No	No	Yes
Yes	Yes	Yes	80	Female	Primary school	5.6	0	No on farm income last month	80000	Medium off farm income (50,000 - 199,999 tsh)	0	0	0	0	2000	Yes	3000	Yes	80	1	Purchase vaccine at agro vet shop	90%	470.588	30	Female	Primary school	Yes	Yes	Yes
Yes	Yes	Yes	0	Male	Primary school	0.16	0	No on farm income last month	0	No off farm income last month	0	0	0	0	2000	Yes	3000	Yes	0	0	Purchase vaccine at agro vet shop	90%	272.727	63	Male	Primary school	Yes	No	Yes
Yes	Yes	Yes	80	Female	No formal education	0	0	No on farm income last month	0	No off farm income last month	0	0	0	0	2000	Yes	3000	Yes	80	1	Purchase vaccine at agro vet shop	90%	500	35	Female	No formal education	Yes	No	Yes
Yes	Yes	Yes	20	Female	Primary school	7.7	0	No on farm income last month	0	No off farm income last month	0	0	0	0	2000	Yes	2500	Yes	20	1	Purchase vaccine at agro vet shop	90%	125	75	Female	Primary school	Yes	No	Yes
Yes	Yes	Yes	60	Female	Primary school	0.23	8000	Low on farm income (1-49,999 tsh)	50000	Medium off farm income (50,000 - 199,999 tsh)	0	0	8000	0	2000	Yes	2500	Yes	60	0	Purchase vaccine at agro vet shop	90%	875	37	Female	Primary school	No	Yes	Yes
Yes	Yes	Yes	80	Female	Primary school	4.3	0	No on farm income last month	0	No off farm income last month	0	0	0	0	2000	Yes	2500	Yes	80	0	Purchase vaccine at agro vet shop	90%	500	57	Female	Primary school	Yes	No	Yes
Yes	Yes	Yes	40	Male	Primary school	0.02	0	No on farm income last month	0	No off farm income last month	0	0	0	0	2000	Yes	2500	Yes	40	1	Purchase vaccine at agro vet shop	90%	600	32	Male	Primary school	Yes	Yes	Yes
Yes	No	No	0	Male	Primary school	17.03	0	No on farm income last month	0	No off farm income last month	0	0	0	0	2000	Yes	3000	Yes	0	0	Purchase vaccine at agro vet shop	90%		43	Male	Primary school	No	No	Yes
Yes	Yes	Yes	60	Female	Primary school	6.4	0	No on farm income last month	140000	Medium off farm income (50,000 - 199,999 tsh)	0	0	0	0	2000	Yes	2500	Yes	60	0	Purchase vaccine at agro vet shop	90%	350	32	Female	Primary school	No	No	No
Yes	Yes	No	0	Female	No formal education	0.04	19000	Low on farm income (1-49,999 tsh)	40000	Low off farm income (1-49,999 tsh)	19000	0	0	0	2000	Yes	2500	Yes	0	1	Purchase vaccine at agro vet shop	90%		40	Female	No formal education	No	Yes	Yes
Yes	No	No	20	Male	Primary school	15.48	0	No on farm income last month	200000	High off farm income (200,000 tsh and up)	0	0	0	0	2000	Yes	2500	Yes	0	0	Purchase vaccine at agro vet shop	90%		70	Male	Primary school	Yes	Yes	Yes
Yes	No	No	0	Female	Primary school	15.54	8000	Low on farm income (1-49,999 tsh)	15000	Low off farm income (1-49,999 tsh)	0	0	8000	0	2000	Yes	2500	Yes	0	0	Purchase vaccine at agro vet shop	90%		32	Female	Primary school	No	Yes	No
Yes	Yes	Yes	40	Female	Primary school	11.62	80000	Medium on farm income (50,000 - 199,999 tsh)	50000	Medium off farm income (50,000 - 199,999 tsh)	0	30000	50000	0	2000	Yes	2500	Yes	40	0	Purchase vaccine at agro vet shop	90%		34	Female	Primary school	Yes	No	Yes
Yes	Yes	Yes	100	Male	Primary school	4.45	0	No on farm income last month	0	No off farm income last month	0	0	0	0	2000	Yes	2500	Yes	100	0	Purchase vaccine at agro vet shop	90%	166.667	34	Male	Primary school	No	Yes	Yes
Yes	Yes	Yes	100	Female	Primary school	0.09	0	No on farm income last month	0	No off farm income last month	0	0	0	0	2000	Yes	2500	Yes	100	0	Purchase vaccine at agro vet shop	90%	100	67	Female	Primary school	No	No	No
Yes	Yes	Yes	40	Male	Primary school	5.61	30000	Low on farm income (1-49,999 tsh)	0	No off farm income last month	0	0	30000	0	2000	Yes	2500	Yes	40	1	Purchase vaccine at agro vet shop	90%	545.455	47	Male	Primary school	No	No	Yes
Yes	Yes	Yes	40	Male	Primary school	1.47	0	No on farm income last month	0	No off farm income last month	0	0	0	0	2000	Yes	2500	Yes	40	0	Purchase vaccine at agro vet shop	90%	242.857	35	Male	Primary school	Yes	No	Yes
Yes	Yes	Yes	100	Male	Primary school	0.08	0	No on farm income last month	0	No off farm income last month	0	0	0	0	2000	Yes	3000	Yes	100	1	Purchase vaccine at agro vet shop	90%	500	47	Male	Primary school	Yes	No	Yes
Yes	Yes	Yes	80	Female	Primary school	0.06	0	No on farm income last month	25000	Low off farm income (1-49,999 tsh)	0	0	0	0	2000	Yes	2500	Yes	80	0	Purchase vaccine at agro vet shop	90%	1166.67	40	Female	Primary school	Yes	No	Yes
Yes	Yes	Yes	60	Male	Primary school	0.58	28000	Low on farm income (1-49,999 tsh)	0	No off farm income last month	0	0	28000	0	2000	Yes	2500	Yes	60	0	Purchase vaccine at agro vet shop	90%	108.696	50	Male	Primary school	Yes	No	Yes
Yes	Yes	Yes	80	Male	Primary school	2.46	140000	Medium on farm income (50,000 - 199,999 tsh)	30000	Low off farm income (1-49,999 tsh)	0	0	140000	0	2000	Yes	2500	Yes	80	0	Purchase vaccine at agro vet shop	90%	70.7547	68	Male	Primary school	Yes	Yes	Yes
Yes	Yes	Yes	60	Female	Primary school	0	0	No on farm income last month	0	No off farm income last month	0	0	0	0	2000	Yes	2500	Yes	60	1	Purchase vaccine at agro vet shop	90%		18	Female	Primary school	No	No	Yes
Yes	Yes	No	0	Female	Primary school	9.1	0	No on farm income last month	0	No off farm income last month	0	0	0	0	2000	Yes	3000	Yes	0	1	Purchase vaccine at agro vet shop	90%		34	Female	Primary school	Yes	Yes	Yes
No	Yes	Yes	100	Male	Form VI and above	0.1	330000	High on farm income (200,000 tsh and up)	150000	Medium off farm income (50,000 - 199,999 tsh)	330000	0	0	0	2000	No	1500	No	100	0	Purchase vaccine at agro vet shop	90%	600	27	Male	Form VI and above	Yes	No	Yes
Yes	Yes	Yes	80	Male	Secondary school (Form IV)	0.66	0	No on farm income last month	0	No off farm income last month	0	0	0	0	2000	Yes	3000	Yes	80	0	Purchase vaccine at agro vet shop	90%	20	25	Male	Secondary school (Form IV)	Yes	Yes	Yes
Yes	Yes	Yes	40	Female	Primary school	0.08	0	No on farm income last month	0	No off farm income last month	0	0	0	0	2000	Yes	3500	Yes	40	0	Community vaccinators administer vaccine	70%	300	48	Female	Primary school	No	Yes	Yes
Yes	Yes	Yes	60	Male	Primary school	9.5	200000	High on farm income (200,000 tsh and up)	200000	High off farm income (200,000 tsh and up)	200000	0	0	0	2000	Yes	3500	Yes	60	0	Community vaccinators administer vaccine	70%		50	Male	Primary school	Yes	No	Yes
Yes	Yes	No	0	Female	Primary school	0.3	0	No on farm income last month	10000	Low off farm income (1-49,999 tsh)	0	0	0	0	2000	Yes	3500	No	0	0	Community vaccinators administer vaccine	70%		50	Female	Primary school	Yes	Yes	Yes
Yes	Yes	Yes	60	Male	Form VI and above	0.5	0	No on farm income last month	500000	High off farm income (200,000 tsh and up)	0	0	0	0	2000	Yes	3500	Yes	60	1	Community vaccinators administer vaccine	70%		60	Male	Form VI and above	No	No	Yes
Yes	Yes	Yes	100	Male	Primary school	0.2	0	No on farm income last month	0	No off farm income last month	0	0	0	0	2000	Yes	3500	Yes	100	0	Community vaccinators administer vaccine	70%	300	66	Male	Primary school	Yes	No	Yes
Yes	Yes	Yes	60	Male	Primary school	0.62	46000	Low on farm income (1-49,999 tsh)	240000	High off farm income (200,000 tsh and up)	0	0	46000	0	2000	Yes	3500	Yes	60	0	Community vaccinators administer vaccine	70%	133.333	43	Male	Primary school	Yes	Yes	Yes
Yes	Yes	Yes	100	Female	Primary school	0.03	0	No on farm income last month	7000	Low off farm income (1-49,999 tsh)	0	0	0	0	2000	Yes	3500	Yes	100	0	Community vaccinators administer vaccine	70%		49	Female	Primary school	No	No	No
Yes	Yes	Yes	80	Female	Primary school	0.06	20000	Low on farm income (1-49,999 tsh)	10000	Low off farm income (1-49,999 tsh)	0	0	20000	0	2000	Yes	3500	Yes	80	0	Community vaccinators administer vaccine	70%	625	37	Female	Primary school	Yes	No	Yes
Yes	Yes	Yes	80	Male	Primary school	3.03	18000	Low on farm income (1-49,999 tsh)	0	No off farm income last month	18000	0	0	0	2000	Yes	3500	Yes	80	0	Community vaccinators administer vaccine	70%	500	30	Male	Primary school	Yes	No	Yes
Yes	Yes	Yes	100	Female	Primary school	1.35	0	No on farm income last month	316000	High off farm income (200,000 tsh and up)	0	0	0	0	2000	Yes	3500	Yes	100	0	Community vaccinators administer vaccine	70%	240	63	Female	Primary school	Yes	No	Yes
Yes	Yes	Yes	80	Female	Primary school	0.21	209300	High on farm income (200,000 tsh and up)	10000	Low off farm income (1-49,999 tsh)	200000	0	9000	300	2000	Yes	3500	Yes	80	0	Community vaccinators administer vaccine	70%	2000	19	Female	Primary school	Yes	Yes	Yes
Yes	Yes	Yes	80	Female	Primary school	0.1	112500	Medium on farm income (50,000 - 199,999 tsh)	0	No off farm income last month	100000	0	10000	2500	2000	Yes	3500	Yes	80	0	Community vaccinators administer vaccine	70%	500	52	Female	Primary school	Yes	Yes	Yes
Yes	Yes	No	40	Female	Primary school	0.03	0	No on farm income last month	100000	Medium off farm income (50,000 - 199,999 tsh)	0	0	0	0	2000	Yes	3500	Yes	0	0	Community vaccinators administer vaccine	70%		45	Female	Primary school	Yes	Yes	Yes
Yes	Yes	Yes	80	Female	Primary school	0.2	22000	Low on farm income (1-49,999 tsh)	50000	Medium off farm income (50,000 - 199,999 tsh)	0	0	0	0	2000	Yes	3500	Yes	80	0	Community vaccinators administer vaccine	70%	333.333	37	Female	Primary school	Yes	Yes	Yes
Yes	Yes	Yes	80	Male	Primary school	0.86	50000	Medium on farm income (50,000 - 199,999 tsh)	0	No off farm income last month	25000	15000	10000	0	2000	Yes	2500	Yes	80	0	Purchase vaccine at agro vet shop	90%	300	40	Male	Primary school	Yes	Yes	No
Yes	Yes	Yes	100	Female	Primary school	0.13	0	No on farm income last month	200000	High off farm income (200,000 tsh and up)	0	0	0	0	2000	Yes	3500	Yes	100	0	Community vaccinators administer vaccine	70%	150	45	Female	Primary school	Yes	No	Yes
Yes	Yes	Yes	60	Male	Primary school	0.46	0	No on farm income last month	0	No off farm income last month	0	0	0	0	2000	Yes	3500	No	60	0	Community vaccinators administer vaccine	70%	50	31	Male	Primary school	Yes	No	Yes
Yes	Yes	Yes	80	Female	Primary school	17.32	35000	Low on farm income (1-49,999 tsh)	50000	Medium off farm income (50,000 - 199,999 tsh)	0	0	35000	0	2000	Yes	3500	Yes	80	0	Purchase vaccine at agro vet shop	90%	157.895	55	Female	Primary school	No	No	Yes
Yes	Yes	No	60	Male	Primary school	6.09	0	No on farm income last month	400000	High off farm income (200,000 tsh and up)	0	0	0	0	2000	Yes	2500	Yes	0	0	Community vaccinators administer vaccine	90%		50	Male	Primary school	Yes	Yes	Yes
Yes	Yes	Yes	80	Male	Secondary school (Form IV)	0.35	0	No on farm income last month	49000	Low off farm income (1-49,999 tsh)	0	0	0	0	2000	Yes	3500	Yes	80	0	Community vaccinators administer vaccine	70%	176.471	37	Male	Secondary school (Form IV)	Yes	No	Yes
No	Yes	Yes	100	Female	Primary school	0.48	9000	Low on farm income (1-49,999 tsh)	210000	High off farm income (200,000 tsh and up)	0	0	0	9000	2000	Yes	2500	Yes	100	0	Community vaccinators administer vaccine	90%	200	49	Female	Primary school	Yes	No	Yes
No	Yes	No	60	Female	Primary school	0.22	0	No on farm income last month	370000	High off farm income (200,000 tsh and up)	0	0	0	0	2000	Yes	2500	Yes	0	0	Community vaccinators administer vaccine	90%		47	Female	Primary school	Yes	No	Yes
Yes	Yes	Yes	80	Male	Primary school	0.26	0	No on farm income last month	30000	Low off farm income (1-49,999 tsh)	0	0	0	0	2000	Yes	3500	No	80	0	Community vaccinators administer vaccine	70%	107.143	46	Male	Primary school	Yes	No	Yes
Yes	Yes	No	80	Male	Primary school	0.18	0	No on farm income last month	30000	Low off farm income (1-49,999 tsh)	0	0	0	0	2000	Yes	3500	No	0	0	Community vaccinators administer vaccine	70%		29	Male	Primary school	Yes	Yes	Yes
Yes	Yes	Yes	40	Male	Primary school	0.6	0	No on farm income last month	0	No off farm income last month	0	0	0	0	2000	Yes	3500	Yes	40	0	Community vaccinators administer vaccine	70%	166.667	56	Male	Primary school	No	Yes	No
Yes	Yes	No	20	Female	Primary school	6.67	0	No on farm income last month	0	No off farm income last month	0	0	0	0	2000	Yes	3500	Yes	0	0	Community vaccinators administer vaccine	70%		60	Female	Primary school	Yes	Yes	Yes
Yes	Yes	Yes	80	Male	Primary school	1.47	0	No on farm income last month	0	No off farm income last month	0	0	0	0	2000	Yes	3500	Yes	80	0	Community vaccinators administer vaccine	70%	315.789	46	Male	Primary school	Yes	No	Yes
Yes	Yes	Yes	80	Male	Primary school	31.37	270000	High on farm income (200,000 tsh and up)	0	No off farm income last month	270000	0	0	0	2000	Yes	3500	No	80	0	Community vaccinators administer vaccine	70%	32.4675	49	Male	Primary school	Yes	No	Yes
Yes	Yes	Yes	80	.c	.c	6.02	360000	High on farm income (200,000 tsh and up)	0	No off farm income last month	100000	230000	0	0	2000	Yes	3500	Yes	80	0	Community vaccinators administer vaccine	70%	115.385		Invalid skip	.c	Yes	No	Yes
Yes	Yes	Yes	40	Male	Primary school	23.1	30000	Low on farm income (1-49,999 tsh)	0	No off farm income last month	0	0	0	0	2000	Yes	3500	Yes	40	1	Purchase vaccine at agro vet shop	90%	166.667	87	Male	Primary school	Yes	No	Yes
Yes	Yes	Yes	80	Male	No formal education	0	0	No on farm income last month	0	No off farm income last month	0	0	0	0	2000	Yes	2500	Yes	80	1	Community vaccinators administer vaccine	90%	50	77	Male	No formal education	Yes	No	Yes
Yes	Yes	No	40	Female	Primary school	33.53	0	No on farm income last month	0	No off farm income last month	0	0	0	0	2000	Yes	3500	Yes	0	0	Community vaccinators administer vaccine	70%		47	Female	Primary school	Yes	Yes	Yes
Yes	Yes	Yes	60	Male	Primary school	3.9	244800	High on farm income (200,000 tsh and up)	0	No off farm income last month	244800	0	0	0	2000	Yes	3500	Yes	60	0	Purchase vaccine at agro vet shop	90%	272.727	32	Male	Primary school	Yes	No	No
Yes	Yes	Yes	100	Female	Primary school	20.31	370000	High on farm income (200,000 tsh and up)	0	No off farm income last month	300000	30000	0	0	2000	Yes	3500	Yes	100	0	Community vaccinators administer vaccine	70%	200	37	Female	Primary school	Yes	No	No
Yes	Yes	Yes	80	Female	Primary school	0.11	0	No on farm income last month	0	No off farm income last month	0	0	0	0	2000	Yes	3500	Yes	80	0	Community vaccinators administer vaccine	70%	333.333	54	Female	Primary school	Yes	No	Yes
Yes	Yes	Yes	80	Male	Secondary school (Form IV)	0.1	0	No on farm income last month	50000	Medium off farm income (50,000 - 199,999 tsh)	0	0	0	0	2000	Yes	2500	Yes	80	0	Community vaccinators administer vaccine	90%	175	27	Male	Secondary school (Form IV)	Yes	No	Yes
Yes	Yes	Yes	60	Male	Primary school	0.08	0	No on farm income last month	0	No off farm income last month	0	0	0	0	2000	Yes	3500	Yes	60	0	Purchase vaccine at agro vet shop	90%	50	89	Male	Primary school	Yes	No	Yes
Yes	Yes	Yes	100	Female	Primary school	0.13	30000	Low on farm income (1-49,999 tsh)	25000	Low off farm income (1-49,999 tsh)	30000	0	0	0	2000	Yes	2500	Yes	100	0	Community vaccinators administer vaccine	90%	161.29	59	Female	Primary school	Yes	No	Yes
Yes	Yes	Yes	100	Female	Primary school	0.14	0	No on farm income last month	0	No off farm income last month	0	0	0	0	2000	Yes	3500	Yes	100	0	Purchase vaccine at agro vet shop	90%	100	25	Female	Primary school	No	No	No
Yes	No	No	0	Male	Secondary school (Form IV)	0.33	0	No on farm income last month	0	No off farm income last month	0	0	0	0	2000	Yes	3500	Yes	0	0	Community vaccinators administer vaccine	70%		28	Male	Secondary school (Form IV)	No	Yes	No
Yes	Yes	Yes	40	Male	Primary school	0.19	0	No on farm income last month	0	No off farm income last month	0	0	0	0	2000	No	500	Yes	40	0	Purchase vaccine at agro vet shop	90%	166.667	39	Male	Primary school	Yes	No	No
Yes	Yes	Yes	100	Female	Primary school	0.09	19000	Low on farm income (1-49,999 tsh)	0	No off farm income last month	0	0	17000	2000	2000	Yes	3500	Yes	100	0	Purchase vaccine at agro vet shop	90%	100	59	Female	Primary school	Yes	No	Yes
No	Yes	Yes	80	Female	No formal education	0.32	170000	Medium on farm income (50,000 - 199,999 tsh)	0	No off farm income last month	140000	0	30000	0	2000	Yes	2500	Yes	80	0	Community vaccinators administer vaccine	90%	125	44	Female	No formal education	Yes	Yes	Yes
Yes	Yes	Yes	40	Female	Primary school	0.15	0	No on farm income last month	420000	High off farm income (200,000 tsh and up)	0	0	0	0	2000	Yes	3500	Yes	40	0	Community vaccinators administer vaccine	70%	555.556	49	Female	Primary school	Yes	No	Yes
Yes	Yes	Yes	80	Male	Secondary school (Form IV)	0.16	0	No on farm income last month	100000	Medium off farm income (50,000 - 199,999 tsh)	0	0	0	0	2000	Yes	3500	Yes	80	0	Purchase vaccine at agro vet shop	90%	100	27	Male	Secondary school (Form IV)	Yes	No	Yes
Yes	Yes	Yes	40	Male	Primary school	0.11	0	No on farm income last month	0	No off farm income last month	0	0	0	0	2000	Yes	3500	Yes	40	0	Community vaccinators administer vaccine	70%	50	39	Male	Primary school	Yes	Yes	Yes
No	Yes	Yes	100	Female	Primary school	0.3	208000	High on farm income (200,000 tsh and up)	30000	Low off farm income (1-49,999 tsh)	108000	0	100000	0	2000	Yes	2500	Yes	100	0	Community vaccinators administer vaccine	90%	150	59	Female	Primary school	Yes	No	Yes
Yes	Yes	Yes	80	Male	Secondary school (Form IV)	1.77	312000	High on farm income (200,000 tsh and up)	175000	Medium off farm income (50,000 - 199,999 tsh)	312000	0	0	0	2000	Yes	3500	Yes	80	0	Community vaccinators administer vaccine	70%	250	24	Male	Secondary school (Form IV)	Yes	No	No
Yes	Yes	Yes	100	Female	Primary school	1.24	60000	Medium on farm income (50,000 - 199,999 tsh)	0	No off farm income last month	0	60000	0	0	2000	Yes	2500	Yes	100	0	Community vaccinators administer vaccine	90%	428.571	61	Female	Primary school	Yes	Yes	Yes
Yes	Yes	Yes	60	Male	Primary school	3.75	0	No on farm income last month	0	No off farm income last month	0	0	0	0	2000	No	500	Yes	60	0	Purchase vaccine at agro vet shop	90%	277.778	61	Male	Primary school	Yes	No	Yes
Yes	Yes	Yes	100	Female	Form VI and above	5.29	180000	Medium on farm income (50,000 - 199,999 tsh)	60000	Medium off farm income (50,000 - 199,999 tsh)	0	180000	0	0	2000	No	1500	No	100	0	Community vaccinators administer vaccine	90%	100	34	Female	Form VI and above	Yes	No	Yes
Yes	Yes	Yes	100	Female	No formal education	0.07	25000	Low on farm income (1-49,999 tsh)	0	No off farm income last month	0	0	25000	0	2000	Yes	3500	Yes	100	0	Community vaccinators administer vaccine	70%	100	49	Female	No formal education	Yes	No	Yes
Yes	Yes	Yes	80	Female	Form VI and above	0.03	0	No on farm income last month	60000	Medium off farm income (50,000 - 199,999 tsh)	0	0	0	0	2000	No	500	No	80	0	Community vaccinators administer vaccine	70%	35.0877	52	Female	Form VI and above	Yes	No	Yes
No	Yes	Yes	80	Female	Primary school	0.31	0	No on farm income last month	0	No off farm income last month	0	0	0	0	2000	Yes	3500	Yes	80	0	Purchase vaccine at agro vet shop	90%	100	51	Female	Primary school	Yes	No	Yes
Yes	Yes	Yes	80	Female	Primary school	0.01	0	No on farm income last month	0	No off farm income last month	0	0	0	0	2000	Yes	3500	Yes	80	1	Community vaccinators administer vaccine	70%		36	Female	Primary school	No	No	Yes
No	Yes	Yes	40	Male	Primary school	0.2	0	No on farm income last month	0	No off farm income last month	0	0	0	0	2000	Yes	3500	Yes	40	0	Purchase vaccine at agro vet shop	90%	50	46	Male	Primary school	Yes	No	No
Yes	Yes	Yes	60	Male	No formal education	2.4	30000	Low on farm income (1-49,999 tsh)	100000	Medium off farm income (50,000 - 199,999 tsh)	0	25000	5000	0	2000	Yes	3500	Yes	60	0	Purchase vaccine at agro vet shop	90%	150	78	Male	No formal education	No	No	Yes
Yes	Yes	Yes	80	Male	Primary school	15.19	140000	Medium on farm income (50,000 - 199,999 tsh)	400000	High off farm income (200,000 tsh and up)	80000	0	60000	0	2000	No	500	Yes	80	0	Community vaccinators administer vaccine	70%	600	42	Male	Primary school	Yes	No	Yes
Yes	Yes	No	20	Male	Primary school	25.6	0	No on farm income last month	0	No off farm income last month	0	0	0	0	2000	Yes	3500	Yes	0	0	Community vaccinators administer vaccine	70%		44	Male	Primary school	No	Yes	Yes
Yes	Yes	Yes	100	Female	Primary school	71.8	270000	High on farm income (200,000 tsh and up)	0	No off farm income last month	50000	150000	30000	0	2000	Yes	3500	Yes	100	0	Purchase vaccine at agro vet shop	90%	333.333	30	Female	Primary school	Yes	No	Yes
No	No	No	0	Female	No formal education	28.55	615000	High on farm income (200,000 tsh and up)	0	No off farm income last month	600000	0	0	0	2000	Yes	3500	Yes	0	0	Purchase vaccine at agro vet shop	90%		66	Female	No formal education	No	Yes	No
No	No	No	0	Male	No formal education	0.14	0	No on farm income last month	40000	Low off farm income (1-49,999 tsh)	0	0	0	0	2000	No	500	No	0	0	Community vaccinators administer vaccine	70%		72	Male	No formal education	No	No	No
No	Yes	No	0	Male	No formal education	0.3	0	No on farm income last month	0	No off farm income last month	0	0	0	0	2000	Yes	3500	Yes	0	0	Purchase vaccine at agro vet shop	90%		44	Male	No formal education	Yes	No	Yes
Yes	Yes	Yes	60	Female	Primary school	0	0	No on farm income last month	0	No off farm income last month	0	0	0	0	2000	Yes	3500	Yes	60	1	Purchase vaccine at agro vet shop	90%	50	52	Female	Primary school	Yes	No	Yes
Yes	Yes	No	80	Male	Primary school	0.05	0	No on farm income last month	53000	Medium off farm income (50,000 - 199,999 tsh)	0	0	0	0	2000	Yes	2500	Yes	0	0	Purchase vaccine at agro vet shop	90%		35	Male	Primary school	Yes	No	No
Yes	Yes	Yes	40	Female	Primary school	0.13	0	No on farm income last month	90000	Medium off farm income (50,000 - 199,999 tsh)	0	0	0	0	2000	No	1500	No	40	0	Purchase vaccine at agro vet shop	90%	384.615	25	Female	Primary school	Yes	No	Yes
No	Yes	Yes	60	Female	Primary school	0.08	0	No on farm income last month	60000	Medium off farm income (50,000 - 199,999 tsh)	0	0	0	0	2000	Yes	3500	No	60	0	Purchase vaccine at agro vet shop	90%	636.364	37	Female	Primary school	Yes	No	Yes
Yes	Yes	Yes	80	Male	No formal education	0.09	0	No on farm income last month	50000	Medium off farm income (50,000 - 199,999 tsh)	0	0	0	0	2000	Yes	3500	Yes	80	0	Purchase vaccine at agro vet shop	90%	100	42	Male	No formal education	Yes	No	Yes
Yes	Yes	Yes	80	Male	Primary school	10.79	0	No on farm income last month	0	No off farm income last month	0	0	0	0	2000	Yes	3500	Yes	80	0	Purchase vaccine at agro vet shop	90%	500	45	Male	Primary school	Yes	No	Yes
Yes	Yes	Yes	20	Female	Primary school	0.11	0	No on farm income last month	0	No off farm income last month	0	0	0	0	2000	Yes	3500	Yes	20	0	Purchase vaccine at agro vet shop	90%	50	66	Female	Primary school	Yes	Yes	Yes
Yes	Yes	Yes	80	Female	Primary school	0.07	0	No on farm income last month	0	No off farm income last month	0	0	0	0	2000	Yes	3500	Yes	80	0	Purchase vaccine at agro vet shop	90%	50	55	Female	Primary school	Yes	Yes	Yes
Yes	Yes	Yes	100	Female	Primary school	43.03	0	No on farm income last month	0	No off farm income last month	0	0	0	0	2000	Yes	3500	No	100	0	Purchase vaccine at agro vet shop	90%	187.5	54	Female	Primary school	Yes	No	Yes
Yes	Yes	Yes	40	Female	Primary school	0.29	104000	Medium on farm income (50,000 - 199,999 tsh)	60000	Medium off farm income (50,000 - 199,999 tsh)	104000	0	0	0	2000	Yes	2500	Yes	40	0	Purchase vaccine at agro vet shop	90%	50	37	Female	Primary school	Yes	Yes	Yes
Yes	Yes	No	60	Male	Primary school	0.09	50000	Medium on farm income (50,000 - 199,999 tsh)	10000	Low off farm income (1-49,999 tsh)	50000	0	0	0	2000	Yes	2500	Yes	0	0	Purchase vaccine at agro vet shop	90%		49	Male	Primary school	Yes	No	Yes
Yes	Yes	Yes	60	Male	Primary school	0.05	0	No on farm income last month	0	No off farm income last month	0	0	0	0	2000	Yes	2500	Yes	60	0	Purchase vaccine at agro vet shop	90%	187.5	37	Male	Primary school	Yes	No	Yes
Yes	Yes	Yes	80	Male	Primary school	0.25	120000	Medium on farm income (50,000 - 199,999 tsh)	30000	Low off farm income (1-49,999 tsh)	30000	0	0	0	2000	Yes	2500	Yes	80	0	Purchase vaccine at agro vet shop	90%	142.857	43	Male	Primary school	Yes	Yes	Yes
Yes	Yes	No	100	Female	Primary school	0	0	No on farm income last month	35000	Low off farm income (1-49,999 tsh)	0	0	0	0	2000	Yes	3500	Yes	0	1	Purchase vaccine at agro vet shop	90%		34	Female	Primary school	Yes	No	Yes
No	Yes	No	60	Female	Primary school	0.06	46000	Low on farm income (1-49,999 tsh)	0	No off farm income last month	46000	0	0	0	2000	Yes	3500	Yes	0	0	Purchase vaccine at agro vet shop	90%		32	Female	Primary school	Yes	No	No
No	Yes	No	20	Male	Primary school	0.08	116000	Medium on farm income (50,000 - 199,999 tsh)	50000	Medium off farm income (50,000 - 199,999 tsh)	116000	0	0	0	2000	Yes	3500	Yes	0	0	Purchase vaccine at agro vet shop	90%		31	Male	Primary school	Yes	Yes	Yes
No	Yes	Yes	0	Male	No formal education	0.15	0	No on farm income last month	0	No off farm income last month	0	0	0	0	2000	Yes	2500	Yes	0	0	Purchase vaccine at agro vet shop	90%	100	34	Male	No formal education	Yes	No	No
Yes	Yes	No	0	Female	No formal education	0.03	0	No on farm income last month	10000	Low off farm income (1-49,999 tsh)	0	0	0	0	2000	Yes	2500	Yes	0	0	Purchase vaccine at agro vet shop	90%		70	Female	No formal education	No	No	Yes
Yes	Yes	Yes	40	Female	Primary school	0.34	12000	Low on farm income (1-49,999 tsh)	0	No off farm income last month	0	0	12000	0	2000	Yes	2500	Yes	40	0	Purchase vaccine at agro vet shop	90%	71.4286	63	Female	Primary school	Yes	No	Yes
Yes	Yes	Yes	100	Male	Primary school	0.36	0	No on farm income last month	51500	Medium off farm income (50,000 - 199,999 tsh)	0	0	0	0	2000	Yes	2500	Yes	100	0	Purchase vaccine at agro vet shop	90%	50	67	Male	Primary school	Yes	No	No
Yes	Yes	Yes	80	Male	Primary school	0.13	0	No on farm income last month	200000	High off farm income (200,000 tsh and up)	0	0	0	0	2000	Yes	3500	No	80	0	Purchase vaccine at agro vet shop	90%	116.667	47	Male	Primary school	Yes	No	Yes
Yes	Yes	Yes	80	Female	Primary school	0	0	No on farm income last month	30000	Low off farm income (1-49,999 tsh)	0	0	0	0	2000	Yes	2500	Yes	80	1	Purchase vaccine at agro vet shop	90%	100	47	Female	Primary school	Yes	No	Yes
Yes	Yes	No	40	Male	Secondary school (Form IV)	0.13	0	No on farm income last month	60000	Medium off farm income (50,000 - 199,999 tsh)	0	0	0	0	2000	Yes	2500	Yes	0	0	Purchase vaccine at agro vet shop	90%		29	Male	Secondary school (Form IV)	No	Yes	Yes
Yes	Yes	Yes	100	Female	Primary school	0.21	69000	Medium on farm income (50,000 - 199,999 tsh)	5000	Low off farm income (1-49,999 tsh)	0	50000	15000	4000	2000	Yes	2500	Yes	100	0	Purchase vaccine at agro vet shop	90%	50	34	Female	Primary school	Yes	Yes	Yes
Yes	Yes	Yes	100	Female	Primary school	0.02	0	No on farm income last month	0	No off farm income last month	0	0	0	0	2000	Yes	3500	Yes	100	1	Purchase vaccine at agro vet shop	90%	50	41	Female	Primary school	Yes	Yes	Yes
Yes	Yes	Yes	80	Female	Primary school	0.7	0	No on farm income last month	63000	Medium off farm income (50,000 - 199,999 tsh)	0	0	0	0	2000	Yes	2500	Yes	80	1	Purchase vaccine at agro vet shop	90%	50	39	Female	Primary school	Yes	Yes	Yes
No	Yes	Yes	100	Female	Form VI and above	0.07	0	No on farm income last month	900000	High off farm income (200,000 tsh and up)	0	0	0	0	2000	Yes	2500	No	100	0	Purchase vaccine at agro vet shop	90%	400	30	Female	Form VI and above	Yes	No	Yes
Yes	Yes	Yes	60	Female	Primary school	0.01	0	No on farm income last month	0	No off farm income last month	0	0	0	0	2000	Yes	3500	No	60	1	Purchase vaccine at agro vet shop	90%	50	31	Female	Primary school	Yes	No	No
No	Yes	Yes	100	Male	Primary school	0.29	125000	Medium on farm income (50,000 - 199,999 tsh)	0	No off farm income last month	125000	0	0	0	2000	Yes	2500	Yes	100	0	Purchase vaccine at agro vet shop	90%	52.381	52	Male	Primary school	No	No	No
Yes	Yes	No	0	Male	Primary school	0.1	0	No on farm income last month	0	No off farm income last month	0	0	0	0	2000	Yes	2500	No	0	0	Purchase vaccine at agro vet shop	90%		85	Male	Primary school	No	Yes	No
Yes	Yes	Yes	40	Male	Primary school	0.15	300000	High on farm income (200,000 tsh and up)	500000	High off farm income (200,000 tsh and up)	0	0	300000	0	2000	Yes	3500	Yes	40	0	Purchase vaccine at agro vet shop	90%	333.333	31	Male	Primary school	No	No	Yes
Yes	Yes	Yes	20	Female	No formal education	0.04	0	No on farm income last month	0	No off farm income last month	0	0	0	0	2000	Yes	2500	Yes	20	0	Purchase vaccine at agro vet shop	90%		97	Female	No formal education	Yes	No	Yes
Yes	Yes	Yes	80	Male	Form VI and above	5.17	75000	Medium on farm income (50,000 - 199,999 tsh)	200000	High off farm income (200,000 tsh and up)	0	0	75000	0	2000	Yes	3500	Yes	80	0	Purchase vaccine at agro vet shop	90%	76.9231	51	Male	Form VI and above	Yes	No	Yes
No	Yes	Yes	100	Female	Primary school	1.52	10000	Low on farm income (1-49,999 tsh)	50000	Medium off farm income (50,000 - 199,999 tsh)	0	0	10000	0	2000	Yes	3500	Yes	100	0	Purchase vaccine at agro vet shop	90%	294.118	62	Female	Primary school	Yes	No	Yes
Yes	Yes	Yes	40	Male	Primary school	0.11	0	No on farm income last month	0	No off farm income last month	0	0	0	0	2000	Yes	3500	Yes	40	0	Purchase vaccine at agro vet shop	90%	50	27	Male	Primary school	Yes	No	Yes
Yes	Yes	No	100	Male	Primary school	7	75000	Medium on farm income (50,000 - 199,999 tsh)	80000	Medium off farm income (50,000 - 199,999 tsh)	75000	0	0	0	2000	No	500	Yes	0	1	Purchase vaccine at agro vet shop	90%		41	Male	Primary school	Yes	Yes	Yes
Yes	Yes	No	40	Female	Primary school	0.01	0	No on farm income last month	10000	Low off farm income (1-49,999 tsh)	0	0	0	0	2000	Yes	2500	Yes	0	1	Purchase vaccine at agro vet shop	90%		55	Female	Primary school	No	No	Yes
Yes	Yes	Yes	40	Female	Primary school	0.05	0	No on farm income last month	0	No off farm income last month	0	0	0	0	2000	Yes	2500	Yes	40	0	Purchase vaccine at agro vet shop	90%	100	46	Female	Primary school	No	No	Yes
Yes	Yes	Yes	80	Male	Primary school	11.74	0	No on farm income last month	150000	Medium off farm income (50,000 - 199,999 tsh)	0	0	0	0	2000	Yes	3500	Yes	80	0	Community vaccinators administer vaccine	90%	33.3333	38	Male	Primary school	Yes	No	Yes
Yes	Yes	Yes	60	Female	Primary school	2.88	0	No on farm income last month	0	No off farm income last month	0	0	0	0	2000	Yes	3500	Yes	60	0	Community vaccinators administer vaccine	90%	83.3333	42	Female	Primary school	Yes	Yes	Yes
Yes	Yes	Yes	60	Male	No formal education	27.16	0	No on farm income last month	0	No off farm income last month	0	0	0	0	2000	Yes	2500	Yes	60	0	Community vaccinators administer vaccine	70%	4	61	Male	No formal education	No	No	No
Yes	Yes	Yes	40	Female	Primary school	1.51	0	No on farm income last month	12500	Low off farm income (1-49,999 tsh)	0	0	0	0	2000	Yes	3500	Yes	40	0	Community vaccinators administer vaccine	90%	500	20	Female	Primary school	Yes	No	Yes
Yes	Yes	No	80	Male	Primary school	0.11	0	No on farm income last month	50000	Medium off farm income (50,000 - 199,999 tsh)	0	0	0	0	2000	Yes	3500	Yes	0	0	Community vaccinators administer vaccine	90%		29	Male	Primary school	Yes	Yes	Yes
Yes	No	No	20	Female	Primary school	0.3	30000	Low on farm income (1-49,999 tsh)	0	No off farm income last month	0	0	0	30000	2000	Yes	3500	Yes	0	0	Community vaccinators administer vaccine	90%		39	Female	Primary school	No	No	No
Yes	Yes	Yes	60	Female	Primary school	0.39	0	No on farm income last month	100000	Medium off farm income (50,000 - 199,999 tsh)	0	0	0	0	2000	No	500	No	60	0	Community vaccinators administer vaccine	90%	8.33333	58	Female	Primary school	Yes	Yes	Yes
Yes	Yes	No	80	Female	No formal education	0.01	0	No on farm income last month	35000	Low off farm income (1-49,999 tsh)	0	0	0	0	2000	Yes	3500	Yes	0	1	Community vaccinators administer vaccine	90%		31	Female	No formal education	Yes	No	Yes
Yes	Yes	Yes	100	Male	Primary school	13.25	60000	Medium on farm income (50,000 - 199,999 tsh)	0	No off farm income last month	0	60000	0	0	2000	Yes	3500	No	100	0	Community vaccinators administer vaccine	90%	428.571	62	Male	Primary school	Yes	No	Yes
Yes	No	No	20	Male	Primary school	0.02	0	No on farm income last month	10000	Low off farm income (1-49,999 tsh)	0	0	0	0	2000	Yes	2500	No	0	1	Community vaccinators administer vaccine	70%		27	Male	Primary school	No	Yes	Yes
Yes	Yes	No	40	Male	Primary school	0.11	0	No on farm income last month	0	No off farm income last month	0	0	0	0	2000	Yes	3500	No	0	0	Community vaccinators administer vaccine	90%		65	Male	Primary school	Yes	Yes	Yes
Yes	Yes	Yes	100	Male	Primary school	0.37	0	No on farm income last month	30000	Low off farm income (1-49,999 tsh)	0	0	0	0	2000	Yes	3500	No	100	0	Community vaccinators administer vaccine	90%	500	43	Male	Primary school	Yes	Yes	Yes
Yes	Yes	Yes	0	Male	Primary school	0.33	0	No on farm income last month	0	No off farm income last month	0	0	0	0	2000	Yes	2500	No	0	0	Community vaccinators administer vaccine	70%	5.88235	53	Male	Primary school	No	No	Yes
Yes	No	No	0	Female	Primary school	0	0	No on farm income last month	58000	Medium off farm income (50,000 - 199,999 tsh)	0	0	0	0	2000	Yes	2500	Yes	0	1	Community vaccinators administer vaccine	70%		38	Female	Primary school	No	Yes	Yes
Yes	No	No	0	Male	No formal education	0.06	51000	Medium on farm income (50,000 - 199,999 tsh)	4000	Low off farm income (1-49,999 tsh)	44000	0	7000	0	2000	Yes	2500	Yes	0	0	Community vaccinators administer vaccine	70%		71	Male	No formal education	No	Yes	Yes
Yes	Yes	Yes	100	Male	Primary school	0.04	0	No on farm income last month	20000	Low off farm income (1-49,999 tsh)	0	0	0	0	2000	Yes	2500	Yes	100	0	Community vaccinators administer vaccine	70%	166.667	47	Male	Primary school	Yes	No	Yes
Yes	Yes	Yes	40	Female	Secondary school (Form IV)	0.15	0	No on farm income last month	0	No off farm income last month	0	0	0	0	2000	Yes	3500	Yes	40	0	Community vaccinators administer vaccine	90%		27	Female	Secondary school (Form IV)	Yes	Yes	Yes
Yes	Yes	No	100	Female	Primary school	0.06	0	No on farm income last month	0	No off farm income last month	0	0	0	0	2000	Yes	3500	Yes	0	0	Community vaccinators administer vaccine	90%		54	Female	Primary school	Yes	No	Yes
Yes	Yes	Yes	60	Male	Primary school	0.29	0	No on farm income last month	0	No off farm income last month	0	0	0	0	2000	Yes	3500	Yes	60	0	Community vaccinators administer vaccine	90%	100	33	Male	Primary school	Yes	Yes	Yes
Yes	Yes	Yes	60	Female	No formal education	0.71	0	No on farm income last month	200000	High off farm income (200,000 tsh and up)	0	0	0	0	2000	Yes	3500	Yes	60	0	Community vaccinators administer vaccine	90%	33.3333	35	Female	No formal education	Yes	No	Yes
Yes	Yes	Yes	40	Female	Form VI and above	0.03	0	No on farm income last month	250000	High off farm income (200,000 tsh and up)	0	0	0	0	2000	Yes	3500	Yes	40	0	Community vaccinators administer vaccine	90%		40	Female	Form VI and above	Yes	No	Yes
Yes	Yes	Yes	40	Male	Primary school	0.09	0	No on farm income last month	0	No off farm income last month	0	0	0	0	2000	Yes	3500	Yes	40	0	Community vaccinators administer vaccine	90%		39	Male	Primary school	Yes	No	Yes
Yes	Yes	Yes	60	Female	Primary school	0.04	0	No on farm income last month	0	No off farm income last month	0	0	0	0	2000	Yes	3500	Yes	60	0	Community vaccinators administer vaccine	90%	35.7143	64	Female	Primary school	Yes	No	Yes
Yes	No	No	20	Female	Primary school	0	0	No on farm income last month	0	No off farm income last month	0	0	0	0	2000	Yes	3500	Yes	0	1	Community vaccinators administer vaccine	90%		76	Female	Primary school	No	No	No
Yes	Yes	Yes	80	Female	Primary school	0.14	0	No on farm income last month	30000	Low off farm income (1-49,999 tsh)	0	0	0	0	2000	Yes	2500	Yes	80	0	Community vaccinators administer vaccine	70%	8.69565	57	Female	Primary school	Yes	No	Yes
Yes	No	No	40	Female	No formal education	0.02	0	No on farm income last month	0	No off farm income last month	0	0	0	0	2000	Yes	2500	Yes	0	1	Community vaccinators administer vaccine	70%		64	Female	No formal education	Yes	No	Yes
Yes	Yes	Yes	80	Male	Primary school	0.07	0	No on farm income last month	100000	Medium off farm income (50,000 - 199,999 tsh)	0	0	0	0	2000	Yes	2500	Yes	80	0	Community vaccinators administer vaccine	70%	13.3333	40	Male	Primary school	Yes	Yes	Yes
No	Yes	Yes	20	Female	No formal education	2.2	0	No on farm income last month	0	No off farm income last month	0	0	0	0	2000	Yes	2500	Yes	20	0	Community vaccinators administer vaccine	70%	62.5	57	Female	No formal education	Yes	No	Yes
Yes	No	No	0	Male	Primary school	0.08	0	No on farm income last month	0	No off farm income last month	0	0	0	0	2000	Yes	2500	Yes	0	1	Community vaccinators administer vaccine	70%		30	Male	Primary school	No	No	Yes
Yes	Yes	Yes	60	Male	Primary school	0.23	0	No on farm income last month	0	No off farm income last month	0	0	0	0	2000	Yes	2500	Yes	60	0	Community vaccinators administer vaccine	70%	41.6667	38	Male	Primary school	Yes	No	Yes
Yes	Yes	No	0	Female	Primary school	0.1	0	No on farm income last month	30000	Low off farm income (1-49,999 tsh)	0	0	0	0	2000	Yes	2500	Yes	0	0	Community vaccinators administer vaccine	70%		49	Female	Primary school	Yes	No	Yes
Yes	Yes	Yes	80	Female	Primary school	0.15	38000	Low on farm income (1-49,999 tsh)	25000	Low off farm income (1-49,999 tsh)	0	0	38000	0	2000	No	1000	No	80	0	Community vaccinators administer vaccine	70%	13.3333	59	Female	Primary school	Yes	Yes	Yes
Yes	Yes	Yes	40	Male	Secondary school (Form IV)	0.13	0	No on farm income last month	0	No off farm income last month	0	0	0	0	2000	Yes	3000	Yes	40	0	Community vaccinators administer vaccine	70%	13.3333	71	Male	Secondary school (Form IV)	Yes	No	Yes
Yes	Yes	Yes	80	Female	Primary school	0.12	0	No on farm income last month	300000	High off farm income (200,000 tsh and up)	0	0	0	0	2000	Yes	3000	Yes	80	0	Community vaccinators administer vaccine	70%	50	52	Female	Primary school	Yes	No	No
Yes	Yes	No	40	Male	Secondary school (Form IV)	0.17	0	No on farm income last month	0	No off farm income last month	0	0	0	0	2000	Yes	3000	No	0	0	Community vaccinators administer vaccine	70%		18	Male	Secondary school (Form IV)	Yes	Yes	Yes
Yes	Yes	Yes	20	Male	Primary school	0.72	0	No on farm income last month	40000	Low off farm income (1-49,999 tsh)	0	0	0	0	2000	Yes	2500	Yes	20	0	Purchase vaccine at agro vet shop	70%		36	Male	Primary school	Yes	No	Yes
Yes	Yes	Yes	20	Female	Primary school	3.07	0	No on farm income last month	0	No off farm income last month	0	0	0	0	2000	Yes	2500	Yes	20	0	Purchase vaccine at agro vet shop	70%		64	Female	Primary school	Yes	No	Yes
Yes	Yes	Yes	40	Female	Form VI and above	18.53	0	No on farm income last month	0	No off farm income last month	0	0	0	0	2000	Yes	3000	Yes	40	0	Community vaccinators administer vaccine	70%	105.263	56	Female	Form VI and above	No	No	No
Yes	Yes	Yes	20	Female	Primary school	0.02	20000	Low on farm income (1-49,999 tsh)	0	No off farm income last month	20000	0	0	0	2000	Yes	3000	Yes	20	1	Community vaccinators administer vaccine	70%	187.5	61	Female	Primary school	Yes	Yes	Yes
Yes	Yes	Yes	80	Female	Secondary school (Form IV)	0.27	0	No on farm income last month	50000	Medium off farm income (50,000 - 199,999 tsh)	0	0	0	0	2000	Yes	3000	Yes	80	0	Community vaccinators administer vaccine	70%	200	40	Female	Secondary school (Form IV)	Yes	Yes	Yes
Yes	Yes	No	20	Female	Primary school	0.02	0	No on farm income last month	7500	Low off farm income (1-49,999 tsh)	0	0	0	0	2000	Yes	3000	Yes	0	1	Community vaccinators administer vaccine	70%		67	Female	Primary school	No	Yes	No
Yes	No	No	0	Male	Primary school	5.48	240000	High on farm income (200,000 tsh and up)	150000	Medium off farm income (50,000 - 199,999 tsh)	240000	0	0	0	2000	Yes	2500	Yes	0	0	Purchase vaccine at agro vet shop	70%		40	Male	Primary school	No	Yes	Yes
Yes	Yes	Yes	40	Female	Primary school	4.29	0	No on farm income last month	720000	High off farm income (200,000 tsh and up)	0	0	0	0	2000	Yes	3000	Yes	40	0	Community vaccinators administer vaccine	70%	192.308	45	Female	Primary school	Yes	No	No
Yes	Yes	No	60	Male	Primary school	0.39	33000	Low on farm income (1-49,999 tsh)	0	No off farm income last month	33000	0	0	0	2000	Yes	3000	Yes	0	0	Community vaccinators administer vaccine	70%		68	Male	Primary school	No	Yes	Yes
Yes	Yes	Yes	60	Male	Primary school	0	0	No on farm income last month	0	No off farm income last month	0	0	0	0	2000	Yes	3000	Yes	60	1	Community vaccinators administer vaccine	70%	100	67	Male	Primary school	No	No	Yes
Yes	Yes	No	0	Male	Primary school	0.05	0	No on farm income last month	200000	High off farm income (200,000 tsh and up)	0	0	0	0	2000	Yes	3000	Yes	0	1	Community vaccinators administer vaccine	70%		39	Male	Primary school	No	No	Yes
Yes	Yes	No	20	Male	Primary school	0.45	0	No on farm income last month	0	No off farm income last month	0	0	0	0	2000	Yes	3000	No	0	0	Community vaccinators administer vaccine	70%		16	Male	Primary school	Yes	Yes	Yes
Yes	Yes	Yes	100	Male	Primary school	0.25	0	No on farm income last month	150000	Medium off farm income (50,000 - 199,999 tsh)	0	0	0	0	2000	Yes	3000	No	100	0	Community vaccinators administer vaccine	70%		41	Male	Primary school	Yes	No	Yes
Yes	Yes	Yes	0	Female	No formal education	0.11	0	No on farm income last month	10000	Low off farm income (1-49,999 tsh)	0	0	0	0	2000	Yes	3000	Yes	0	0	Community vaccinators administer vaccine	70%	33.3333	66	Female	No formal education	Yes	No	Yes
Yes	Yes	Yes	80	Male	Primary school	0.52	0	No on farm income last month	0	No off farm income last month	0	0	0	0	2000	No	1000	Yes	80	0	Community vaccinators administer vaccine	70%	20.8333	39	Male	Primary school	Yes	No	Yes
Yes	Yes	Yes	40	Male	Primary school	0.06	0	No on farm income last month	0	No off farm income last month	0	0	0	0	2000	Yes	3000	No	40	0	Community vaccinators administer vaccine	70%		73	Male	Primary school	Yes	No	Yes
Yes	Yes	Yes	100	Male	Primary school	0.64	0	No on farm income last month	40000	Low off farm income (1-49,999 tsh)	0	0	0	0	2000	Yes	2500	Yes	100	0	Purchase vaccine at agro vet shop	70%	18.1818	50	Male	Primary school	Yes	No	Yes
Yes	Yes	Yes	60	Male	Primary school	0.2	0	No on farm income last month	25000	Low off farm income (1-49,999 tsh)	0	0	0	0	2000	Yes	3000	Yes	60	0	Community vaccinators administer vaccine	70%	25	61	Male	Primary school	Yes	No	Yes
No	Yes	Yes	80	Male	Primary school	0.25	0	No on farm income last month	100000	Medium off farm income (50,000 - 199,999 tsh)	0	0	0	0	2000	Yes	3000	No	80	0	Community vaccinators administer vaccine	70%	20	45	Male	Primary school	Yes	No	Yes
Yes	Yes	Yes	0	Female	No formal education	0.04	0	No on farm income last month	0	No off farm income last month	0	0	0	0	2000	Yes	2500	Yes	0	0	Purchase vaccine at agro vet shop	70%	83.3333	64	Female	No formal education	No	Yes	Yes
Yes	No	No	80	Male	No formal education	0	0	No on farm income last month	0	No off farm income last month	0	0	0	0	2000	Yes	3000	Yes	0	1	Community vaccinators administer vaccine	70%		44	Male	No formal education	No	No	Yes
Yes	Yes	Yes	40	Male	Secondary school (Form IV)	0.47	0	No on farm income last month	0	No off farm income last month	0	0	0	0	2000	Yes	3000	Yes	40	0	Community vaccinators administer vaccine	70%	38.4615	36	Male	Secondary school (Form IV)	Yes	No	Yes
Yes	Yes	No	40	Female	Primary school	0.13	0	No on farm income last month	0	No off farm income last month	0	0	0	0	2000	Yes	2500	Yes	0	0	Purchase vaccine at agro vet shop	70%		32	Female	Primary school	Yes	No	No
Yes	Yes	Yes	40	Male	Primary school	0.36	0	No on farm income last month	0	No off farm income last month	0	0	0	0	2000	Yes	2500	Yes	40	0	Purchase vaccine at agro vet shop	70%	14.2857	48	Male	Primary school	Yes	No	Yes
No	Yes	No	20	Female	Primary school	0.05	0	No on farm income last month	0	No off farm income last month	0	0	0	0	2000	Yes	2500	Yes	0	0	Purchase vaccine at agro vet shop	70%		44	Female	Primary school	No	Yes	No
Yes	Yes	Yes	60	Male	Primary school	0.17	0	No on farm income last month	0	No off farm income last month	0	0	0	0	2000	Yes	2500	Yes	60	0	Purchase vaccine at agro vet shop	70%	200	55	Male	Primary school	No	No	Yes
Yes	Yes	Yes	40	Male	Primary school	0.12	0	No on farm income last month	5000	Low off farm income (1-49,999 tsh)	0	0	0	0	2000	Yes	2500	Yes	40	0	Purchase vaccine at agro vet shop	70%		35	Male	Primary school	Yes	No	No
No	No	No	0	Male	Primary school	0.28	28000	Low on farm income (1-49,999 tsh)	0	No off farm income last month	0	0	28000	0	2000	Yes	2500	Yes	0	0	Purchase vaccine at agro vet shop	70%		68	Male	Primary school	No	No	Yes
Yes	Yes	Yes	40	Female	Primary school	0.22	0	No on farm income last month	0	No off farm income last month	0	0	0	0	2000	Yes	2500	Yes	40	0	Purchase vaccine at agro vet shop	70%	80	42	Female	Primary school	No	No	Yes
Yes	No	No	40	Female	No formal education	0.17	0	No on farm income last month	45000	Low off farm income (1-49,999 tsh)	0	0	0	0	2000	Yes	3500	Yes	0	0	Community vaccinators administer vaccine	90%		66	Female	No formal education	No	Yes	Yes
No	Yes	No	40	Male	Primary school	0.12	0	No on farm income last month	0	No off farm income last month	0	0	0	0	2000	Yes	2500	Yes	0	0	Purchase vaccine at agro vet shop	70%		29	Male	Primary school	No	Yes	Yes
Yes	Yes	Yes	60	Female	Primary school	0.48	0	No on farm income last month	0	No off farm income last month	0	0	0	0	2000	Yes	2500	Yes	60	0	Purchase vaccine at agro vet shop	70%	33.3333	66	Female	Primary school	Yes	Yes	No
Yes	Yes	Yes	40	Male	Primary school	0.26	0	No on farm income last month	0	No off farm income last month	0	0	0	0	2000	Yes	2500	Yes	40	1	Purchase vaccine at agro vet shop	70%		56	Male	Primary school	No	Yes	Yes
No	No	No	0	Female	No formal education	0.17	0	No on farm income last month	0	No off farm income last month	0	0	0	0	2000	Yes	2500	Yes	0	0	Purchase vaccine at agro vet shop	70%		57	Female	No formal education	No	No	No
No	Yes	No	0	Female	Primary school	0.05	0	No on farm income last month	0	No off farm income last month	0	0	0	0	2000	Yes	2500	Yes	0	0	Purchase vaccine at agro vet shop	70%		49	Female	Primary school	Yes	No	Yes
Yes	Yes	No	80	Female	No formal education	0.6	0	No on farm income last month	25000	Low off farm income (1-49,999 tsh)	0	0	0	0	2000	Yes	3500	Yes	0	1	Community vaccinators administer vaccine	90%		80	Female	No formal education	No	No	Yes
Yes	Yes	Yes	40	Male	Primary school	0.23	0	No on farm income last month	0	No off farm income last month	0	0	0	0	2000	Yes	3500	Yes	40	0	Community vaccinators administer vaccine	90%		35	Male	Primary school	Yes	Yes	No
Yes	Yes	Yes	60	Female	No formal education	0	0	No on farm income last month	100000	Medium off farm income (50,000 - 199,999 tsh)	0	0	0	0	2000	Yes	3500	Yes	60	1	Community vaccinators administer vaccine	90%		28	Female	No formal education	Yes	No	Yes
Yes	No	No	20	Female	No formal education	0.01	0	No on farm income last month	0	No off farm income last month	0	0	0	0	2000	Yes	2500	Yes	0	1	Purchase vaccine at agro vet shop	70%		49	Female	No formal education	No	Yes	Yes
Yes	Yes	No	60	Male	Primary school	1.02	0	No on farm income last month	0	No off farm income last month	0	0	0	0	2000	Yes	2500	Yes	0	1	Purchase vaccine at agro vet shop	70%		22	Male	Primary school	Yes	Yes	No
Yes	Yes	Yes	40	Male	Primary school	5.33	80000	Medium on farm income (50,000 - 199,999 tsh)	0	No off farm income last month	80000	0	0	0	2000	Yes	2500	Yes	40	0	Purchase vaccine at agro vet shop	70%	583.333	80	Male	Primary school	No	Yes	No
Yes	Yes	No	0	Female	No formal education	0.04	0	No on farm income last month	20000	Low off farm income (1-49,999 tsh)	0	0	0	0	2000	Yes	3500	Yes	0	1	Community vaccinators administer vaccine	90%		55	Female	No formal education	No	No	No
Yes	No	No	0	Male	Primary school	0.14	0	No on farm income last month	0	No off farm income last month	0	0	0	0	2000	No	1500	No	0	0	Purchase vaccine at agro vet shop	70%		50	Male	Primary school	No	Yes	No
Yes	Yes	No	80	Male	No formal education	0	0	No on farm income last month	90000	Medium off farm income (50,000 - 199,999 tsh)	0	0	0	0	2000	Yes	2500	Yes	0	1	Purchase vaccine at agro vet shop	70%		50	Male	No formal education	Yes	No	Yes
Yes	Yes	No	20	Female	Secondary school (Form IV)	0.1	0	No on farm income last month	0	No off farm income last month	0	0	0	0	2000	Yes	2500	Yes	0	0	Purchase vaccine at agro vet shop	70%		26	Female	Secondary school (Form IV)	No	No	Yes
Yes	Yes	No	40	Male	Primary school	0.11	24000	Low on farm income (1-49,999 tsh)	0	No off farm income last month	0	0	24000	0	2000	Yes	2500	Yes	0	0	Purchase vaccine at agro vet shop	70%		59	Male	Primary school	No	No	Yes
Yes	No	No	80	Male	Secondary school (Form IV)	2.62	42000	Low on farm income (1-49,999 tsh)	0	No off farm income last month	42000	0	0	0	2000	Yes	2500	Yes	0	0	Purchase vaccine at agro vet shop	70%		22	Male	Secondary school (Form IV)	Yes	Yes	Yes
Yes	Yes	Yes	0	Male	Primary school	3.94	50000	Medium on farm income (50,000 - 199,999 tsh)	0	No off farm income last month	0	50000	0	0	2000	Yes	3500	Yes	0	0	Community vaccinators administer vaccine	90%	50	42	Male	Primary school	Yes	Yes	Yes
Yes	No	No	40	Male	Secondary school (Form IV)	0.06	0	No on farm income last month	1000000	High off farm income (200,000 tsh and up)	0	0	0	0	2000	Yes	2500	Yes	0	0	Purchase vaccine at agro vet shop	70%		33	Male	Secondary school (Form IV)	No	No	Yes
No	Yes	Yes	20	Female	No formal education	3.5	0	No on farm income last month	90000	Medium off farm income (50,000 - 199,999 tsh)	0	0	0	0	2000	Yes	3000	Yes	20	0	Community vaccinators administer vaccine	70%		45	Female	No formal education	Yes	No	Yes
Yes	No	No	40	Female	No formal education	11.49	0	No on farm income last month	0	No off farm income last month	0	0	0	0	2000	Yes	3000	Yes	0	0	Community vaccinators administer vaccine	70%		34	Female	No formal education	No	No	Yes
Yes	Yes	Yes	60	Male	Primary school	1.7	0	No on farm income last month	100000	Medium off farm income (50,000 - 199,999 tsh)	0	0	0	0	2000	Yes	3500	Yes	60	0	Purchase vaccine at agro vet shop	90%	233.333	52	Male	Primary school	No	No	Yes
Yes	Yes	Yes	0	Female	Primary school	6.5	595000	High on farm income (200,000 tsh and up)	15000	Low off farm income (1-49,999 tsh)	520000	0	75000	0	2000	Yes	3000	Yes	0	0	Community vaccinators administer vaccine	70%		45	Female	Primary school	Yes	Yes	Yes
Yes	Yes	No	80	Female	Primary school	12.61	150000	Medium on farm income (50,000 - 199,999 tsh)	200000	High off farm income (200,000 tsh and up)	150000	0	0	0	2000	Yes	3500	Yes	0	0	Purchase vaccine at agro vet shop	90%		49	Female	Primary school	Yes	Yes	Yes
Yes	Yes	Yes	60	Female	Primary school	15.58	500000	High on farm income (200,000 tsh and up)	500000	High off farm income (200,000 tsh and up)	360000	0	140000	0	2000	Yes	3000	Yes	60	0	Community vaccinators administer vaccine	70%		48	Female	Primary school	Yes	No	Yes
Yes	Yes	Yes	100	Female	Form VI and above	19.54	386000	High on farm income (200,000 tsh and up)	700000	High off farm income (200,000 tsh and up)	0	0	350000	36000	2000	Yes	3500	Yes	100	0	Purchase vaccine at agro vet shop	90%	20	60	Female	Form VI and above	Yes	No	Yes
Yes	Yes	Yes	40	.c	.c	21.7	0	No on farm income last month	0	No off farm income last month	0	0	0	0	2000	Yes	3500	Yes	40	0	Purchase vaccine at agro vet shop	90%			Invalid skip	.c	Yes	Yes	Yes
Yes	Yes	No	40	Male	Primary school	2.13	190000	Medium on farm income (50,000 - 199,999 tsh)	30000	Low off farm income (1-49,999 tsh)	190000	0	0	0	2000	Yes	3500	Yes	0	0	Purchase vaccine at agro vet shop	90%		57	Male	Primary school	Yes	Yes	Yes
Yes	Yes	Yes	80	Female	Primary school	7.7	0	No on farm income last month	0	No off farm income last month	0	0	0	0	2000	Yes	3500	Yes	80	0	Purchase vaccine at agro vet shop	90%	71.4286	40	Female	Primary school	Yes	No	Yes
Yes	Yes	No	0	Male	No formal education	75.62	9055000		0	No off farm income last month	2000000	7000000	30000	5000	2000	Yes	3500	Yes	0	0	Purchase vaccine at agro vet shop	90%	114.286	57	Male	No formal education	No	Yes	Yes
Yes	Yes	No	0	Female	No formal education	1.89	260250	High on farm income (200,000 tsh and up)	0	No off farm income last month	260000	0	0	250	2000	Yes	3500	No	0	0	Purchase vaccine at agro vet shop	90%		47	Female	No formal education	Yes	Yes	Yes
Yes	Yes	No	0	.c	.c	2.8	207500	High on farm income (200,000 tsh and up)	0	No off farm income last month	200000	0	0	7500	2000	Yes	3500	No	0	0	Purchase vaccine at agro vet shop	90%			Invalid skip	.c	Yes	Yes	Yes
Yes	Yes	Yes	40	.c	.c	5.1	525000	High on farm income (200,000 tsh and up)	300000	High off farm income (200,000 tsh and up)	200000	100000	150000	75000	2000	Yes	3000	Yes	40	0	Community vaccinators administer vaccine	70%			Invalid skip	.c	Yes	No	Yes
Yes	Yes	Yes	40	Female	Primary school	22.27	0	No on farm income last month	0	No off farm income last month	0	0	0	0	2000	Yes	3500	Yes	40	0	Purchase vaccine at agro vet shop	90%		50	Female	Primary school	Yes	No	No
Yes	Yes	Yes	80	Female	Primary school	1.03	481000	High on farm income (200,000 tsh and up)	0	No off farm income last month	246000	0	210000	25000	2000	Yes	3000	Yes	80	0	Community vaccinators administer vaccine	90%		33	Female	Primary school	Yes	Yes	Yes
Yes	No	No	40	Female	Primary school	4.05	121500	Medium on farm income (50,000 - 199,999 tsh)	35000	Low off farm income (1-49,999 tsh)	0	30000	90000	1500	2000	Yes	3000	Yes	0	0	Community vaccinators administer vaccine	90%		33	Female	Primary school	No	Yes	Yes
Yes	Yes	Yes	80	Male	Primary school	2.74	15600	Low on farm income (1-49,999 tsh)	0	No off farm income last month	0	0	15000	600	2000	Yes	3500	No	80	0	Purchase vaccine at agro vet shop	90%	66.6667	37	Male	Primary school	Yes	No	Yes
Yes	Yes	Yes	20	Male	Primary school	0	52500	Medium on farm income (50,000 - 199,999 tsh)	0	No off farm income last month	50000	0	0	2500	2000	Yes	3500	Yes	20	1	Purchase vaccine at agro vet shop	90%	166.667	27	Male	Primary school	Yes	Yes	Yes
Yes	Yes	No	20	Female	Primary school	2.57	60500	Medium on farm income (50,000 - 199,999 tsh)	0	No off farm income last month	0	16000	42000	2500	2000	Yes	3500	Yes	0	0	Purchase vaccine at agro vet shop	90%		30	Female	Primary school	No	Yes	Yes
No	Yes	Yes	60	Female	No formal education	8.81	25250	Low on farm income (1-49,999 tsh)	0	No off farm income last month	0	20000	5000	250	2000	Yes	3500	Yes	60	0	Purchase vaccine at agro vet shop	90%	50	67	Female	No formal education	No	No	Yes
Yes	Yes	Yes	60	Female	No formal education	0.55	0	No on farm income last month	5000	Low off farm income (1-49,999 tsh)	0	0	0	0	2000	Yes	3000	Yes	60	0	Community vaccinators administer vaccine	70%		40	Female	No formal education	Yes	Yes	Yes
Yes	No	No	0	Female	Primary school	13.95	795000	High on farm income (200,000 tsh and up)	0	No off farm income last month	450000	60000	35000	250000	2000	Yes	2500	Yes	0	0	Community vaccinators administer vaccine	70%		56	Female	Primary school	Yes	Yes	No
Yes	Yes	Yes	60	Male	Primary school	4.66	12	Low on farm income (1-49,999 tsh)	0	No off farm income last month	0	0	2	10	2000	Yes	3000	Yes	60	0	Community vaccinators administer vaccine	70%	50	39	Male	Primary school	Yes	Yes	Yes
Yes	Yes	Yes	20	Female	Primary school	9.46	1650000	High on farm income (200,000 tsh and up)	250000	High off farm income (200,000 tsh and up)	1000000	500000	100000	50000	2000	Yes	2500	Yes	20	0	Community vaccinators administer vaccine	70%		48	Female	Primary school	Yes	Yes	Yes
Yes	Yes	Yes	40	Female	No formal education	13.37	690000	High on farm income (200,000 tsh and up)	40000	Low off farm income (1-49,999 tsh)	600000	60000	25000	5000	2000	Yes	3000	Yes	40	0	Community vaccinators administer vaccine	90%	100	46	Female	No formal education	No	Yes	Yes
Yes	Yes	Yes	0	Male	No formal education	10.82	165000	Medium on farm income (50,000 - 199,999 tsh)	0	No off farm income last month	150000	0	15000	0	2000	Yes	3000	Yes	0	0	Community vaccinators administer vaccine	70%		49	Male	No formal education	Yes	Yes	Yes
Yes	Yes	Yes	20	Female	Primary school	2.32	0	No on farm income last month	36000	Low off farm income (1-49,999 tsh)	0	0	0	0	2000	Yes	3000	Yes	20	0	Community vaccinators administer vaccine	70%		45	Female	Primary school	Yes	No	Yes
Yes	Yes	Yes	80	Female	Primary school	5.56	300000	High on farm income (200,000 tsh and up)	0	No off farm income last month	300000	0	0	0	2000	Yes	3000	Yes	80	0	Community vaccinators administer vaccine	90%	200	33	Female	Primary school	Yes	No	Yes
Yes	Yes	Yes	0	Female	No formal education	6.79	250000	High on farm income (200,000 tsh and up)	0	No off farm income last month	250000	0	0	0	2000	Yes	2500	Yes	0	0	Community vaccinators administer vaccine	70%		35	Female	No formal education	No	No	No
Yes	Yes	No	20	Female	No formal education	15.02	8000	Low on farm income (1-49,999 tsh)	400000	High off farm income (200,000 tsh and up)	0	0	0	8000	2000	Yes	3000	Yes	0	0	Community vaccinators administer vaccine	90%		33	Female	No formal education	Yes	No	Yes
Yes	Yes	Yes	60	Female	Primary school	9.86	632000	High on farm income (200,000 tsh and up)	0	No off farm income last month	600000	0	32000	0	2000	Yes	2500	Yes	60	0	Community vaccinators administer vaccine	70%		30	Female	Primary school	No	Yes	Yes
Yes	Yes	Yes	40	Female	Primary school	20.87	13000	Low on farm income (1-49,999 tsh)	0	No off farm income last month	0	0	10000	3000	2000	Yes	2500	Yes	40	0	Community vaccinators administer vaccine	70%		50	Female	Primary school	Yes	Yes	Yes
Yes	Yes	No	40	Female	Primary school	2.55	167500	Medium on farm income (50,000 - 199,999 tsh)	0	No off farm income last month	150000	0	15000	2500	2000	Yes	2500	Yes	0	0	Community vaccinators administer vaccine	70%		46	Female	Primary school	No	Yes	Yes
Yes	No	No	60	Female	Primary school	1.47	237000	High on farm income (200,000 tsh and up)	0	No off farm income last month	180000	0	0	7000	2000	Yes	2500	Yes	0	0	Community vaccinators administer vaccine	70%		33	Female	Primary school	Yes	Yes	Yes
Yes	Yes	Yes	100	Female	No formal education	8.46	4592000		50000	Medium off farm income (50,000 - 199,999 tsh)	4500000	0	72000	20000	2000	Yes	2500	Yes	100	0	Community vaccinators administer vaccine	70%		47	Female	No formal education	Yes	No	Yes
Yes	Yes	Yes	80	Female	Secondary school (Form IV)	0.02	23500	Low on farm income (1-49,999 tsh)	740000	High off farm income (200,000 tsh and up)	0	0	20000	3500	2000	Yes	2500	Yes	80	1	Community vaccinators administer vaccine	70%		40	Female	Secondary school (Form IV)	Yes	Yes	Yes
Yes	Yes	Yes	0	Female	No formal education	26.92	0	No on farm income last month	0	No off farm income last month	0	0	0	0	2000	Yes	2500	Yes	0	1	Community vaccinators administer vaccine	70%		69	Female	No formal education	Yes	Yes	Yes
Yes	Yes	No	20	Male	Primary school	6.22	0	No on farm income last month	20000	Low off farm income (1-49,999 tsh)	0	0	0	0	2000	Yes	3500	Yes	0	0	Purchase vaccine at agro vet shop	90%		38	Male	Primary school	Yes	Yes	Yes
Yes	Yes	Yes	0	Female	Primary school	5.12	0	No on farm income last month	0	No off farm income last month	0	0	0	0	2000	Yes	2500	Yes	0	0	Community vaccinators administer vaccine	70%		28	Female	Primary school	Yes	Yes	Yes
Yes	Yes	Yes	40	Female	Primary school	0.25	0	No on farm income last month	0	No off farm income last month	0	0	0	0	2000	Yes	2500	Yes	40	0	Community vaccinators administer vaccine	70%	2.5	29	Female	Primary school	No	Yes	Yes
Yes	Yes	No	0	Female	No formal education	3.05	0	No on farm income last month	0	No off farm income last month	0	0	0	0	2000	No	1500	No	0	0	Community vaccinators administer vaccine	70%		74	Female	No formal education	No	No	No
Yes	No	No	0	Female	No formal education	16.13	8000	Low on farm income (1-49,999 tsh)	200000	High off farm income (200,000 tsh and up)	0	0	8000	0	2000	Yes	2500	Yes	0	0	Community vaccinators administer vaccine	70%		34	Female	No formal education	No	No	No
Yes	No	No	20	Female	No formal education	1.43	200000	High on farm income (200,000 tsh and up)	0	No off farm income last month	200000	0	0	0	2000	Yes	3000	Yes	0	0	Community vaccinators administer vaccine	70%		50	Female	No formal education	Yes	Yes	Yes
Yes	Yes	Yes	0	Female	Primary school	0.75	0	No on farm income last month	0	No off farm income last month	0	0	0	0	2000	Yes	3000	Yes	0	0	Community vaccinators administer vaccine	90%	200	60	Female	Primary school	Yes	Yes	Yes
Yes	Yes	Yes	40	Male	Primary school	1.58	204000	High on farm income (200,000 tsh and up)	0	No off farm income last month	150000	40000	14000	0	2000	Yes	2500	Yes	40	0	Community vaccinators administer vaccine	70%		37	Male	Primary school	Yes	Yes	Yes
Yes	Yes	Yes	60	Female	Primary school	21.27	1000	Low on farm income (1-49,999 tsh)	0	No off farm income last month	0	0	0	0	2000	Yes	2500	Yes	60	0	Community vaccinators administer vaccine	70%	25	61	Female	Primary school	Yes	Yes	Yes
Yes	No	No	0	Male	No formal education	5.84	4000	Low on farm income (1-49,999 tsh)	0	No off farm income last month	0	0	0	4000	2000	Yes	2500	Yes	0	0	Community vaccinators administer vaccine	70%		60	Male	No formal education	No	No	Yes
Yes	Yes	Yes	60	Female	Secondary school (Form IV)	21.26	965000	High on farm income (200,000 tsh and up)	50000	Medium off farm income (50,000 - 199,999 tsh)	600000	300000	60000	5000	2000	Yes	2500	Yes	60	0	Community vaccinators administer vaccine	70%		55	Female	Secondary school (Form IV)	Yes	Yes	Yes
Yes	No	No	40	Female	No formal education	0	187200	Medium on farm income (50,000 - 199,999 tsh)	0	No off farm income last month	180000	0	6000	1200	2000	Yes	3000	Yes	0	1	Community vaccinators administer vaccine	70%		80	Female	No formal education	No	Yes	Yes
Yes	Yes	No	20	Male	Primary school	2.22	0	No on farm income last month	0	No off farm income last month	0	0	0	0	2000	Yes	3500	Yes	0	0	Purchase vaccine at agro vet shop	90%		26	Male	Primary school	No	No	Yes
Yes	Yes	Yes	40	Female	Primary school	22.13	1400000	High on farm income (200,000 tsh and up)	100000	Medium off farm income (50,000 - 199,999 tsh)	1300000	0	0	100000	2000	Yes	2500	Yes	40	0	Community vaccinators administer vaccine	70%	176.471	40	Female	Primary school	Yes	Yes	Yes
Yes	Yes	Yes	20	Female	Primary school	17.48	0	No on farm income last month	0	No off farm income last month	0	0	0	0	2000	Yes	3000	Yes	20	0	Community vaccinators administer vaccine	90%	66.6667	50	Female	Primary school	No	Yes	Yes
Yes	Yes	Yes	60	Female	No formal education	16.64	822000	High on farm income (200,000 tsh and up)	1000000	High off farm income (200,000 tsh and up)	780000	0	0	36000	2000	Yes	3000	Yes	60	0	Community vaccinators administer vaccine	90%		57	Female	No formal education	Yes	Yes	Yes
Yes	Yes	Yes	60	Female	Primary school	9.09	455000	High on farm income (200,000 tsh and up)	0	No off farm income last month	300000	120000	35000	0	2000	Yes	3500	Yes	60	0	Purchase vaccine at agro vet shop	90%		39	Female	Primary school	No	Yes	Yes
Yes	Yes	No	0	Female	No formal education	0.09	0	No on farm income last month	0	No off farm income last month	0	0	0	0	2000	Yes	3500	No	0	0	Purchase vaccine at agro vet shop	90%		33	Female	No formal education	No	No	No
Yes	Yes	Yes	40	Female	Primary school	1.3	0	No on farm income last month	0	No off farm income last month	0	0	0	0	2000	Yes	3500	Yes	40	0	Purchase vaccine at agro vet shop	90%		48	Female	Primary school	Yes	Yes	Yes
Yes	Yes	Yes	0	Female	Primary school	3.66	145000	Medium on farm income (50,000 - 199,999 tsh)	0	No off farm income last month	140000	0	0	5000	2000	Yes	3000	Yes	0	0	Community vaccinators administer vaccine	90%		34	Female	Primary school	No	Yes	No
Yes	Yes	Yes	60	Female	Primary school	0.09	434500	High on farm income (200,000 tsh and up)	50000	Medium off farm income (50,000 - 199,999 tsh)	327000	0	100000	7500	2000	Yes	3000	Yes	60	0	Community vaccinators administer vaccine	70%		45	Female	Primary school	No	Yes	Yes
Yes	Yes	Yes	60	Female	No formal education	3.89	5000	Low on farm income (1-49,999 tsh)	0	No off farm income last month	0	0	0	5000	2000	Yes	3500	Yes	60	0	Purchase vaccine at agro vet shop	90%		34	Female	No formal education	No	Yes	Yes
Yes	Yes	Yes	20	Female	No formal education	3.74	235500	High on farm income (200,000 tsh and up)	35000	Low off farm income (1-49,999 tsh)	200000	0	28000	7500	2000	Yes	3500	Yes	20	0	Purchase vaccine at agro vet shop	90%		41	Female	No formal education	Yes	Yes	Yes
Yes	Yes	Yes	100	Female	Primary school	4.73	34000	Low on farm income (1-49,999 tsh)	5000	Low off farm income (1-49,999 tsh)	0	0	28000	5000	2000	Yes	3000	Yes	100	0	Community vaccinators administer vaccine	70%		36	Female	Primary school	No	Yes	Yes
Yes	Yes	Yes	80	Female	Primary school	3.58	840000	High on farm income (200,000 tsh and up)	0	No off farm income last month	800000	0	40000	0	2000	Yes	3500	No	80	0	Purchase vaccine at agro vet shop	90%	37.5	40	Female	Primary school	Yes	Yes	Yes
Yes	Yes	No	40	Female	Primary school	4.26	0	No on farm income last month	0	No off farm income last month	0	0	0	0	2000	Yes	3500	Yes	0	0	Purchase vaccine at agro vet shop	90%		34	Female	Primary school	Yes	Yes	Yes
No	Yes	Yes	100	Female	Primary school	19.36	341000	High on farm income (200,000 tsh and up)	1180000	High off farm income (200,000 tsh and up)	200000	0	105000	36000	2000	Yes	3000	Yes	100	0	Community vaccinators administer vaccine	90%	138.889	46	Female	Primary school	Yes	Yes	Yes
Yes	Yes	Yes	40	Female	Primary school	2.13	46000	Low on farm income (1-49,999 tsh)	0	No off farm income last month	0	40000	6000	0	2000	Yes	3500	Yes	40	0	Purchase vaccine at agro vet shop	90%		39	Female	Primary school	Yes	Yes	Yes
Yes	Yes	No	60	Female	Primary school	0.59	222000	High on farm income (200,000 tsh and up)	85000	Medium off farm income (50,000 - 199,999 tsh)	200000	0	22000	0	2000	Yes	3500	Yes	0	0	Purchase vaccine at agro vet shop	90%		33	Female	Primary school	Yes	Yes	Yes
Yes	Yes	Yes	0	Female	Secondary school (Form IV)	2.92	70000	Medium on farm income (50,000 - 199,999 tsh)	550000	High off farm income (200,000 tsh and up)	0	0	50000	20000	2000	Yes	3500	Yes	0	0	Purchase vaccine at agro vet shop	90%		28	Female	Secondary school (Form IV)	No	Yes	Yes
Yes	Yes	Yes	80	Female	No formal education	6.06	320000	High on farm income (200,000 tsh and up)	30000	Low off farm income (1-49,999 tsh)	300000	0	20000	0	2000	Yes	3000	Yes	80	0	Community vaccinators administer vaccine	90%		39	Female	No formal education	No	Yes	Yes
Yes	Yes	Yes	20	Female	Primary school	14.53	220000	High on farm income (200,000 tsh and up)	0	No off farm income last month	200000	0	20000	0	2000	Yes	3000	Yes	20	0	Community vaccinators administer vaccine	70%	147.059	38	Female	Primary school	Yes	No	Yes
Yes	Yes	Yes	40	Female	Primary school	12.29	406000	High on farm income (200,000 tsh and up)	0	No off farm income last month	250000	150000	0	0	2000	Yes	3500	Yes	40	0	Purchase vaccine at agro vet shop	90%		42	Female	Primary school	Yes	Yes	Yes
Yes	Yes	Yes	80	Female	Primary school	3.1	10000	Low on farm income (1-49,999 tsh)	0	No off farm income last month	0	0	0	0	2000	Yes	3500	Yes	80	0	Purchase vaccine at agro vet shop	90%		45	Female	Primary school	Yes	Yes	Yes
Yes	Yes	Yes	60	Female	Primary school	8.53	605000	High on farm income (200,000 tsh and up)	50000	Medium off farm income (50,000 - 199,999 tsh)	260000	300000	35000	10000	2000	Yes	3000	Yes	60	0	Community vaccinators administer vaccine	70%		34	Female	Primary school	Yes	Yes	Yes
Yes	Yes	No	20	Female	Primary school	33.05	2	Low on farm income (1-49,999 tsh)	0	No off farm income last month	0	2	0	0	2000	Yes	3500	Yes	0	0	Purchase vaccine at agro vet shop	90%		60	Female	Primary school	Yes	Yes	Yes
Yes	Yes	Yes	100	Female	Primary school	0.58	333000	High on farm income (200,000 tsh and up)	0	No off farm income last month	320000	0	0	13000	2000	Yes	3000	Yes	100	0	Community vaccinators administer vaccine	70%	130.435	52	Female	Primary school	Yes	Yes	Yes
Yes	Yes	Yes	60	Female	No formal education	4.16	12000	Low on farm income (1-49,999 tsh)	0	No off farm income last month	0	0	7000	5000	2000	Yes	3500	Yes	60	0	Purchase vaccine at agro vet shop	90%		44	Female	No formal education	No	Yes	Yes
Yes	Yes	Yes	0	Female	No formal education	0.74	0	No on farm income last month	60000	Medium off farm income (50,000 - 199,999 tsh)	0	0	0	0	2000	Yes	3500	No	0	0	Purchase vaccine at agro vet shop	90%	200	65	Female	No formal education	Yes	Yes	Yes
Yes	Yes	Yes	40	Female	Primary school	0.18	75000	Medium on farm income (50,000 - 199,999 tsh)	84000	Medium off farm income (50,000 - 199,999 tsh)	0	0	0	75000	2000	Yes	3000	No	40	0	Community vaccinators administer vaccine	70%	833.333	35	Female	Primary school	Yes	Yes	Yes
Yes	Yes	Yes	60	Female	No formal education	5.4	200000	High on farm income (200,000 tsh and up)	150000	Medium off farm income (50,000 - 199,999 tsh)	0	0	200000	0	2000	Yes	3000	Yes	60	1	Community vaccinators administer vaccine	90%		46	Female	No formal education	No	Yes	Yes
Yes	Yes	Yes	80	Female	No formal education	5.25	151500	Medium on farm income (50,000 - 199,999 tsh)	0	No off farm income last month	150000	0	0	1500	2000	Yes	3000	Yes	80	0	Community vaccinators administer vaccine	90%	400	40	Female	No formal education	Yes	Yes	Yes
Yes	No	No	60	Male	Primary school	2.02	8	Low on farm income (1-49,999 tsh)	0	No off farm income last month	0	4	4	0	2000	Yes	3000	Yes	0	1	Community vaccinators administer vaccine	70%		30	Male	Primary school	No	Yes	Yes
Yes	Yes	Yes	0	Male	Primary school	7.2	0	No on farm income last month	15000	Low off farm income (1-49,999 tsh)	0	0	0	0	2000	Yes	3500	Yes	0	0	Purchase vaccine at agro vet shop	90%	171.429	33	Male	Primary school	Yes	Yes	Yes
Yes	Yes	Yes	60	Female	Primary school	4.68	20	Low on farm income (1-49,999 tsh)	100000	Medium off farm income (50,000 - 199,999 tsh)	0	0	0	20	2000	Yes	3500	Yes	60	0	Purchase vaccine at agro vet shop	90%		34	Female	Primary school	Yes	Yes	Yes
Yes	No	No	20	Male	Secondary school (Form IV)	1.59	500000	High on farm income (200,000 tsh and up)	0	No off farm income last month	0	500000	0	0	2000	Yes	3500	Yes	0	0	Purchase vaccine at agro vet shop	90%		24	Male	Secondary school (Form IV)	No	Yes	Yes
No	Yes	No	20	Female	Primary school	12.05	0	No on farm income last month	3000000	High off farm income (200,000 tsh and up)	0	0	0	0	2000	Yes	3000	Yes	0	0	Community vaccinators administer vaccine	70%		31	Female	Primary school	No	No	Yes
Yes	No	No	0	Female	No formal education	0.8	0	No on farm income last month	0	No off farm income last month	0	0	0	0	2000	Yes	3000	Yes	0	1	Purchase vaccine at agro vet shop	90%		77	Female	No formal education	No	Yes	No
Yes	Yes	No	20	Female	No formal education	3	0	No on farm income last month	90000	Medium off farm income (50,000 - 199,999 tsh)	0	0	0	0	2000	Yes	3000	Yes	0	1	Purchase vaccine at agro vet shop	70%		57	Female	No formal education	No	Yes	Yes
Yes	Yes	Yes	60	Female	Secondary school (Form IV)	0	0	No on farm income last month	700000	High off farm income (200,000 tsh and up)	0	0	0	0	2000	Yes	3000	Yes	60	1	Purchase vaccine at agro vet shop	90%	350	46	Female	Secondary school (Form IV)	Yes	No	Yes
Yes	Yes	Yes	20	Female	Primary school	4.34	0	No on farm income last month	0	No off farm income last month	0	0	0	0	2000	Yes	3000	Yes	20	0	Community vaccinators administer vaccine	70%	250	53	Female	Primary school	Yes	No	Yes
Yes	Yes	Yes	100	Female	Primary school	3.84	18000	Low on farm income (1-49,999 tsh)	150000	Medium off farm income (50,000 - 199,999 tsh)	0	0	0	18000	2000	No	1000	No	100	0	Purchase vaccine at agro vet shop	70%	200	57	Female	Primary school	No	Yes	Yes
Yes	No	No	0	Female	Primary school	9.5	0	No on farm income last month	0	No off farm income last month	0	0	0	0	2000	Yes	3000	No	0	1	Purchase vaccine at agro vet shop	90%		35	Female	Primary school	No	Yes	Yes
Yes	No	No	0	Female	Primary school	0.21	0	No on farm income last month	60000	Medium off farm income (50,000 - 199,999 tsh)	0	0	0	0	2000	Yes	3000	Yes	0	1	Community vaccinators administer vaccine	70%		58	Female	Primary school	Yes	Yes	Yes
Yes	Yes	No	0	Male	Primary school	4.43	400000	High on farm income (200,000 tsh and up)	400000	High off farm income (200,000 tsh and up)	0	400000	0	0	2000	Yes	3000	Yes	0	1	Community vaccinators administer vaccine	70%		48	Male	Primary school	Yes	Yes	Yes
Yes	No	No	0	Female	No formal education	7.22	0	No on farm income last month	0	No off farm income last month	0	0	0	0	2000	Yes	3000	No	0	1	Community vaccinators administer vaccine	70%		80	Female	No formal education	No	No	No
Yes	Yes	No	0	Male	Primary school	4.96	0	No on farm income last month	0	No off farm income last month	0	0	0	0	2000	Yes	3000	Yes	0	0	Community vaccinators administer vaccine	70%		47	Male	Primary school	No	Yes	No
Yes	Yes	No	80	Female	Primary school	0	265000	High on farm income (200,000 tsh and up)	0	No off farm income last month	200000	30000	30000	5000	2000	Yes	3000	Yes	0	1	Purchase vaccine at agro vet shop	90%		95	Female	Primary school	No	Yes	No
Yes	Yes	No	60	Female	Primary school	2.4	0	No on farm income last month	320000	High off farm income (200,000 tsh and up)	0	0	0	0	2000	Yes	3000	Yes	0	1	Community vaccinators administer vaccine	70%		65	Female	Primary school	Yes	Yes	Yes
Yes	No	No	0	Female	Primary school	2.14	450000	High on farm income (200,000 tsh and up)	100000	Medium off farm income (50,000 - 199,999 tsh)	450000	0	0	0	2000	Yes	3000	Yes	0	0	Community vaccinators administer vaccine	70%		29	Female	Primary school	No	No	Yes
Yes	Yes	Yes	80	Female	Primary school	8.53	0	No on farm income last month	13000	Low off farm income (1-49,999 tsh)	0	0	0	0	2000	Yes	3000	Yes	80	0	Purchase vaccine at agro vet shop	70%		54	Female	Primary school	Yes	Yes	Yes
Yes	Yes	No	100	Female	Primary school	0.54	0	No on farm income last month	0	No off farm income last month	0	0	0	0	2000	Yes	3000	Yes	0	0	Purchase vaccine at agro vet shop	90%		59	Female	Primary school	Yes	Yes	Yes
Yes	No	No	100	Female	Primary school	1.02	0	No on farm income last month	50000	Medium off farm income (50,000 - 199,999 tsh)	0	0	0	0	2000	Yes	3000	Yes	0	1	Purchase vaccine at agro vet shop	90%		41	Female	Primary school	No	Yes	Yes
Yes	Yes	No	0	Male	Primary school	0.7	480000	High on farm income (200,000 tsh and up)	0	No off farm income last month	480000	0	0	0	2000	Yes	3000	Yes	0	0	Community vaccinators administer vaccine	70%		20	Male	Primary school	No	Yes	Yes
Yes	No	No	100	Female	No formal education	0.03	0	No on farm income last month	0	No off farm income last month	0	0	0	0	2000	Yes	3000	Yes	0	0	Purchase vaccine at agro vet shop	90%		72	Female	No formal education	Yes	Yes	Yes
Yes	No	No	0	Female	Primary school	2.35	200000	High on farm income (200,000 tsh and up)	100000	Medium off farm income (50,000 - 199,999 tsh)	200000	0	0	0	2000	Yes	3000	Yes	0	0	Community vaccinators administer vaccine	70%		34	Female	Primary school	No	No	Yes
Yes	Yes	No	40	Female	Primary school	12.08	8	Low on farm income (1-49,999 tsh)	120000	Medium off farm income (50,000 - 199,999 tsh)	0	0	1	7	2000	Yes	3000	Yes	0	0	Purchase vaccine at agro vet shop	90%		32	Female	Primary school	No	Yes	Yes
Yes	No	No	20	.c	.c	13.28	0	No on farm income last month	0	No off farm income last month	0	0	0	0	2000	Yes	3000	Yes	0	0	Purchase vaccine at agro vet shop	90%			Invalid skip	.c	No	Yes	No
Yes	Yes	Yes	60	Female	Primary school	2.41	12000	Low on farm income (1-49,999 tsh)	0	No off farm income last month	0	0	12000	0	2000	Yes	3000	Yes	60	1	Community vaccinators administer vaccine	70%		31	Female	Primary school	Yes	Yes	Yes
Yes	Yes	No	80	Male	Primary school	10.33	250000	High on farm income (200,000 tsh and up)	150000	Medium off farm income (50,000 - 199,999 tsh)	0	250000	0	0	2000	Yes	3000	Yes	0	0	Community vaccinators administer vaccine	70%		52	Male	Primary school	No	Yes	Yes
No	Yes	Yes	80	Female	Primary school	19.06	27000	Low on farm income (1-49,999 tsh)	0	No off farm income last month	0	0	0	27000	2000	Yes	3000	Yes	80	0	Community vaccinators administer vaccine	70%	46.1538	55	Female	Primary school	Yes	Yes	Yes
Yes	Yes	Yes	100	Female	Primary school	3.3	0	No on farm income last month	50000	Medium off farm income (50,000 - 199,999 tsh)	0	0	0	0	2000	Yes	3000	Yes	100	0	Purchase vaccine at agro vet shop	70%		25	Female	Primary school	Yes	No	Yes
Yes	Yes	No	40	Female	Primary school	6.78	14000	Low on farm income (1-49,999 tsh)	182000	Medium off farm income (50,000 - 199,999 tsh)	0	0	14000	0	2000	Yes	3000	Yes	0	0	Purchase vaccine at agro vet shop	90%		26	Female	Primary school	Yes	Yes	Yes
Yes	Yes	No	20	Male	Primary school	0.06	0	No on farm income last month	0	No off farm income last month	0	0	0	0	2000	Yes	3000	No	0	0	Community vaccinators administer vaccine	70%		79	Male	Primary school	No	Yes	Yes
Yes	Yes	Yes	60	Female	Primary school	3.25	0	No on farm income last month	70000	Medium off farm income (50,000 - 199,999 tsh)	0	0	0	0	2000	Yes	3000	Yes	60	0	Community vaccinators administer vaccine	70%		45	Female	Primary school	Yes	No	Yes
Yes	Yes	Yes	60	Female	Primary school	0.04	400000	High on farm income (200,000 tsh and up)	530000	High off farm income (200,000 tsh and up)	400000	0	0	0	2000	Yes	3000	Yes	60	0	Community vaccinators administer vaccine	70%	1250	40	Female	Primary school	Yes	No	Yes
No	No	No	0	Female	Primary school	16.29	120000	Medium on farm income (50,000 - 199,999 tsh)	35000	Low off farm income (1-49,999 tsh)	0	120000	0	0	2000	Yes	3000	Yes	0	0	Community vaccinators administer vaccine	70%		40	Female	Primary school	No	Yes	Yes
Yes	Yes	No	40	Male	Secondary school (Form IV)	13.49	95000	Medium on farm income (50,000 - 199,999 tsh)	90000	Medium off farm income (50,000 - 199,999 tsh)	0	60000	30000	5000	2000	Yes	3000	Yes	0	0	Community vaccinators administer vaccine	70%		26	Male	Secondary school (Form IV)	Yes	Yes	Yes
Yes	No	No	0	Female	No formal education	42.14	0	No on farm income last month	0	No off farm income last month	0	0	0	0	2000	Yes	3000	Yes	0	0	Community vaccinators administer vaccine	70%		38	Female	No formal education	No	Yes	Yes
Yes	Yes	No	100	Female	Primary school	3.01	7000	Low on farm income (1-49,999 tsh)	50000	Medium off farm income (50,000 - 199,999 tsh)	0	0	7000	0	2000	Yes	3000	Yes	0	1	Purchase vaccine at agro vet shop	70%		39	Female	Primary school	Yes	No	Yes
Yes	No	No	20	Female	Primary school	18.4	0	No on farm income last month	98000	Medium off farm income (50,000 - 199,999 tsh)	0	0	0	0	2000	Yes	3000	Yes	0	1	Community vaccinators administer vaccine	70%		31	Female	Primary school	No	Yes	No
Yes	No	No	40	Female	Primary school	6.7	225000	High on farm income (200,000 tsh and up)	200000	High off farm income (200,000 tsh and up)	150000	40000	30000	5000	2000	Yes	3000	Yes	0	0	Community vaccinators administer vaccine	70%		51	Female	Primary school	No	Yes	Yes
Yes	Yes	No	60	Male	Primary school	16.24	600000	High on farm income (200,000 tsh and up)	20000	Low off farm income (1-49,999 tsh)	500000	100000	0	0	2000	Yes	3000	Yes	0	0	Community vaccinators administer vaccine	70%		35	Male	Primary school	Yes	Yes	Yes
Yes	Yes	Yes	80	Female	Primary school	5.99	230000	High on farm income (200,000 tsh and up)	0	No off farm income last month	150000	50000	18000	12000	2000	Yes	3000	Yes	80	0	Purchase vaccine at agro vet shop	70%	250	22	Female	Primary school	Yes	Yes	Yes
Yes	Yes	No	80	Female	No formal education	11.21	385000	High on farm income (200,000 tsh and up)	0	No off farm income last month	300000	45000	35000	5000	2000	Yes	3000	Yes	0	0	Purchase vaccine at agro vet shop	70%		68	Female	No formal education	No	Yes	Yes
Yes	Yes	Yes	40	Female	Primary school	2.71	0	No on farm income last month	122000	Medium off farm income (50,000 - 199,999 tsh)	0	0	0	0	2000	Yes	3000	Yes	40	1	Community vaccinators administer vaccine	70%	50	37	Female	Primary school	No	Yes	Yes
Yes	Yes	No	20	Female	No formal education	4.9	0	No on farm income last month	0	No off farm income last month	0	0	0	0	2000	Yes	3000	Yes	0	1	Community vaccinators administer vaccine	70%		28	Female	No formal education	Yes	Yes	Yes
Yes	Yes	No	40	Female	No formal education	7.2	50000	Medium on farm income (50,000 - 199,999 tsh)	120000	Medium off farm income (50,000 - 199,999 tsh)	0	50000	0	0	2000	Yes	3000	Yes	0	1	Purchase vaccine at agro vet shop	70%		36	Female	No formal education	Yes	Yes	Yes
Yes	Yes	No	80	Male	No formal education	1	0	No on farm income last month	0	No off farm income last month	0	0	0	0	2000	Yes	3000	Yes	0	1	Purchase vaccine at agro vet shop	70%		59	Male	No formal education	Yes	Yes	Yes
Yes	Yes	Yes	60	Female	Primary school	0.1	0	No on farm income last month	15000	Low off farm income (1-49,999 tsh)	0	0	0	0	2000	Yes	3000	Yes	60	0	Purchase vaccine at agro vet shop	70%	200	43	Female	Primary school	Yes	No	Yes
Yes	Yes	No	20	Male	Primary school	0.19	0	No on farm income last month	0	No off farm income last month	0	0	0	0	2000	Yes	3000	Yes	0	0	Purchase vaccine at agro vet shop	70%		50	Male	Primary school	Yes	No	Yes
Yes	Yes	No	0	Male	Form VI and above	0.38	0	No on farm income last month	20000	Low off farm income (1-49,999 tsh)	0	0	0	0	2000	Yes	3000	Yes	0	0	Purchase vaccine at agro vet shop	70%		80	Male	Form VI and above	No	No	Yes
Yes	Yes	No	80	Female	No formal education	14.32	80000	Medium on farm income (50,000 - 199,999 tsh)	80000	Medium off farm income (50,000 - 199,999 tsh)	0	40000	30000	10000	2000	Yes	3000	Yes	0	1	Purchase vaccine at agro vet shop	70%		50	Female	No formal education	No	No	Yes
Yes	No	No	0	Female	No formal education	3.8	0	No on farm income last month	0	No off farm income last month	0	0	0	0	2000	Yes	3000	Yes	0	1	Purchase vaccine at agro vet shop	70%		32	Female	No formal education	No	Yes	Yes
Yes	Yes	No	20	Female	Primary school	6.91	0	No on farm income last month	70000	Medium off farm income (50,000 - 199,999 tsh)	0	0	0	0	2000	Yes	3000	Yes	0	0	Purchase vaccine at agro vet shop	70%		28	Female	Primary school	No	Yes	No
Yes	No	No	0	Female	Primary school	0.09	30000	Low on farm income (1-49,999 tsh)	15000	Low off farm income (1-49,999 tsh)	30000	0	0	0	2000	Yes	3000	Yes	0	0	Purchase vaccine at agro vet shop	70%		40	Female	Primary school	No	Yes	No
Yes	No	No	80	Female	Primary school	1.54	0	No on farm income last month	0	No off farm income last month	0	0	0	0	2000	Yes	3000	Yes	0	0	Purchase vaccine at agro vet shop	70%		45	Female	Primary school	No	Yes	Yes
Yes	Yes	No	80	Female	Primary school	0.04	22000	Low on farm income (1-49,999 tsh)	0	No off farm income last month	0	0	20000	2000	2000	Yes	3000	Yes	0	0	Purchase vaccine at agro vet shop	70%		61	Female	Primary school	No	Yes	Yes
Yes	No	No	0	Female	Primary school	0.1	5000	Low on farm income (1-49,999 tsh)	120000	Medium off farm income (50,000 - 199,999 tsh)	5000	0	0	0	2000	Yes	3000	Yes	0	0	Purchase vaccine at agro vet shop	70%		52	Female	Primary school	No	Yes	No
Yes	Yes	Yes	100	Female	Primary school	0.18	10000	Low on farm income (1-49,999 tsh)	0	No off farm income last month	0	0	10000	0	2000	Yes	3000	Yes	100	0	Purchase vaccine at agro vet shop	70%	833.333	43	Female	Primary school	Yes	Yes	Yes
Yes	No	No	20	Female	Primary school	6.75	0	No on farm income last month	0	No off farm income last month	0	0	0	0	2000	Yes	3000	Yes	0	0	Community vaccinators administer vaccine	70%		25	Female	Primary school	Yes	No	No
Yes	Yes	Yes	60	Female	No formal education	0.3	0	No on farm income last month	0	No off farm income last month	0	0	0	0	2000	No	1000	No	60	0	Purchase vaccine at agro vet shop	70%		63	Female	No formal education	Yes	Yes	No
Yes	No	No	0	Female	No formal education	3.14	0	No on farm income last month	0	No off farm income last month	0	0	0	0	2000	Yes	3000	Yes	0	0	Purchase vaccine at agro vet shop	70%		42	Female	No formal education	No	Yes	Yes
Yes	Yes	No	20	Female	No formal education	8.1	150000	Medium on farm income (50,000 - 199,999 tsh)	0	No off farm income last month	150000	0	0	0	2000	Yes	3000	Yes	0	0	Purchase vaccine at agro vet shop	70%		43	Female	No formal education	Yes	Yes	Yes
Yes	Yes	Yes	60	Female	Primary school	58.69	0	No on farm income last month	10000	Low off farm income (1-49,999 tsh)	0	0	0	0	2000	Yes	3000	Yes	60	0	Purchase vaccine at agro vet shop	70%	50	35	Female	Primary school	Yes	Yes	Yes
Yes	No	No	0	Female	Primary school	3.52	0	No on farm income last month	0	No off farm income last month	0	0	0	0	2000	Yes	3000	Yes	0	1	Purchase vaccine at agro vet shop	70%		46	Female	Primary school	No	Yes	Yes
Yes	No	No	0	Female	Primary school	1.56	0	No on farm income last month	0	No off farm income last month	0	0	0	0	2000	Yes	3000	Yes	0	0	Purchase vaccine at agro vet shop	70%		30	Female	Primary school	No	Yes	Yes
Yes	No	No	20	Female	No formal education	17.7	200000	High on farm income (200,000 tsh and up)	0	No off farm income last month	200000	0	0	0	2000	Yes	3000	Yes	0	1	Purchase vaccine at agro vet shop	70%		57	Female	No formal education	Yes	No	No
Yes	No	No	100	Female	No formal education	9.4	662000	High on farm income (200,000 tsh and up)	0	No off farm income last month	650000	0	0	0	2000	Yes	3000	Yes	0	1	Purchase vaccine at agro vet shop	70%		67	Female	No formal education	No	No	Yes
Yes	Yes	Yes	100	Female	Primary school	2.11	600000	High on farm income (200,000 tsh and up)	200000	High off farm income (200,000 tsh and up)	600000	0	0	0	2000	Yes	3000	Yes	100	1	Purchase vaccine at agro vet shop	70%	100	36	Female	Primary school	Yes	No	Yes
Yes	No	No	0	Female	Secondary school (Form IV)	8.08	32000	Low on farm income (1-49,999 tsh)	0	No off farm income last month	0	0	32000	0	2000	Yes	3000	No	0	0	Purchase vaccine at agro vet shop	70%		25	Female	Secondary school (Form IV)	No	No	Yes
Yes	Yes	No	100	Male	Primary school	0	0	No on farm income last month	200000	High off farm income (200,000 tsh and up)	0	0	0	0	2000	Yes	3000	Yes	0	1	Purchase vaccine at agro vet shop	70%		44	Male	Primary school	No	No	Yes
Yes	No	No	0	Female	Primary school	15.86	600000	High on farm income (200,000 tsh and up)	0	No off farm income last month	600000	0	0	0	2000	Yes	3000	Yes	0	0	Purchase vaccine at agro vet shop	70%		26	Female	Primary school	No	Yes	No
Yes	No	No	0	Female	No formal education	0.17	0	No on farm income last month	20000	Low off farm income (1-49,999 tsh)	0	0	0	0	2000	Yes	3000	Yes	0	0	Purchase vaccine at agro vet shop	70%		66	Female	No formal education	No	Yes	No
Yes	No	No	0	Female	No formal education	4.04	221000	High on farm income (200,000 tsh and up)	0	No off farm income last month	0	200000	21000	0	2000	Yes	3000	Yes	0	0	Purchase vaccine at agro vet shop	70%		77	Female	No formal education	No	Yes	Yes
Yes	No	No	60	Female	No formal education	6.24	0	No on farm income last month	0	No off farm income last month	0	0	0	0	2000	Yes	3000	Yes	0	0	Purchase vaccine at agro vet shop	70%		30	Female	No formal education	No	Yes	Yes
Yes	No	No	20	Female	No formal education	35.36	216000	High on farm income (200,000 tsh and up)	22000	Low off farm income (1-49,999 tsh)	0	200000	14000	2000	2000	Yes	3000	Yes	0	0	Purchase vaccine at agro vet shop	70%		30	Female	No formal education	No	Yes	Yes
Yes	Yes	No	0	Female	Primary school	16.65	0	No on farm income last month	0	No off farm income last month	0	0	0	0	2000	Yes	3000	No	0	0	Purchase vaccine at agro vet shop	90%		22	Female	Primary school	No	Yes	No
Yes	No	No	60	Female	No formal education	3.85	2000	Low on farm income (1-49,999 tsh)	0	No off farm income last month	0	0	0	2000	2000	Yes	3000	Yes	0	0	Purchase vaccine at agro vet shop	90%		36	Female	No formal education	No	Yes	Yes
Yes	No	No	20	Female	No formal education	23.16	14000	Low on farm income (1-49,999 tsh)	0	No off farm income last month	0	0	14000	0	2000	Yes	3000	Yes	0	0	Purchase vaccine at agro vet shop	70%		50	Female	No formal education	No	Yes	Yes
Yes	No	No	0	Female	No formal education	6.88	0	No on farm income last month	0	No off farm income last month	0	0	0	0	2000	Yes	3000	Yes	0	0	Purchase vaccine at agro vet shop	70%		27	Female	No formal education	No	Yes	No
No	No	No	0	Female	Primary school	9.33	15	Low on farm income (1-49,999 tsh)	0	No off farm income last month	0	15	0	0	2000	Yes	3000	Yes	0	0	Purchase vaccine at agro vet shop	70%		19	Female	Primary school	No	Yes	No
Yes	Yes	No	0	Female	No formal education	0.11	0	No on farm income last month	50000	Medium off farm income (50,000 - 199,999 tsh)	0	0	0	0	2000	Yes	3000	Yes	0	1	Purchase vaccine at agro vet shop	90%		33	Female	No formal education	No	Yes	Yes
Yes	No	No	0	Female	No formal education	20.37	0	No on farm income last month	0	No off farm income last month	0	0	0	0	2000	Yes	3000	No	0	0	Purchase vaccine at agro vet shop	90%		47	Female	No formal education	No	Yes	Yes
Yes	Yes	No	0	Female	No formal education	0.61	0	No on farm income last month	0	No off farm income last month	0	0	0	0	2000	Yes	3000	Yes	0	1	Purchase vaccine at agro vet shop	90%		74	Female	No formal education	Yes	Yes	No
Yes	No	No	0	Female	No formal education	1.64	0	No on farm income last month	0	No off farm income last month	0	0	0	0	2000	Yes	3000	Yes	0	0	Purchase vaccine at agro vet shop	70%		29	Female	No formal education	No	Yes	Yes
No	No	No	0	Female	No formal education	17.24	0	No on farm income last month	0	No off farm income last month	0	0	0	0	2000	Yes	3000	Yes	0	0	Purchase vaccine at agro vet shop	70%		70	Female	No formal education	No	Yes	No
Yes	No	No	0	Female	No formal education	65.06	176000	Medium on farm income (50,000 - 199,999 tsh)	0	No off farm income last month	0	160000	15000	1000	2000	Yes	3000	Yes	0	0	Purchase vaccine at agro vet shop	90%		61	Female	No formal education	No	Yes	Yes
Yes	No	No	0	Female	Secondary school (Form IV)	144.31	0	No on farm income last month	1500000	High off farm income (200,000 tsh and up)	0	0	0	0	2000	Yes	3000	Yes	0	0	Purchase vaccine at agro vet shop	70%		25	Female	Secondary school (Form IV)	No	Yes	Yes
Yes	Yes	Yes	0	Male	Primary school	17.62	0	No on farm income last month	0	No off farm income last month	0	0	0	0	2000	Yes	3000	Yes	0	0	Purchase vaccine at agro vet shop	70%	83.3333	43	Male	Primary school	No	Yes	Yes
Yes	No	No	0	Female	No formal education	5.06	0	No on farm income last month	28000	Low off farm income (1-49,999 tsh)	0	0	0	0	2000	No	1000	Yes	0	0	Purchase vaccine at agro vet shop	70%		30	Female	No formal education	No	Yes	No
